# Supplementary material for: Efficacy and Safety of Topical Application of Olive Oil for Preventing Pressure Ulcers: A Systematic Review and Meta-Analysis of Randomized Controlled Trials
Source: Int J Environ Res Public Health. 2022 Nov 13;19(22):14921. doi: 10.3390/ijerph192214921 (PMC9690722; doi:10.3390/ijerph192214921)
Supplement: Supplementary file 1 [file ijerph-19-14921-s001.zip]

Archive with 3 entries (3 files):
- Supplementary Material_File S2.txt
- Supplementary Materials_Tables & Figures.pdf
- Supplementary Material_File S1.pdf
