# Supplementary material for: Efficacy and Safety of Topical Application of Olive Oil for Preventing Pressure Ulcers: A Systematic Review and Meta-Analysis of Randomized Controlled Trials
Source: Int J Environ Res Public Health. 2022 Nov 13;19(22):14921. doi: 10.3390/ijerph192214921 (PMC9690722; doi:10.3390/ijerph192214921)
Supplement: Supplementary file 1 [file ijerph-19-14921-s001.zip › Supplementary Material_File S2.txt]

TY  - JOUR
AB  - This section offers news briefs on studies on treatments for elderly patients in the U.S. as of December 1, 2015, including a study on the effectiveness of saline in cleaning open wound fractures, a study on the effectiveness of a cream composed of aloe vera and olive oil in healing chronic wounds, and a study on a supplement of arginine, glutamine and ß-hydroxy-ß-methylbutyrate as a treatment for pressure ulcers in patients with renal function disorder.
AN  - 110959979. Language: English. Entry Date: In Process. Revision Date: 20191106. Publication Type: Article. Journal Subset: Health Services Administration
DB  - CINAHL Complete
DP  - EBSCOhost
IS  - 12
N1  - USA. NLM UID: 9015640.
PY  - 2015
SN  - 1048-3314
SP  - 9-9
ST  - Treatment Update
T2  - McKnight's Long-Term Care News
TI  - Treatment Update
UR  - https://search.ebscohost.com/login.aspx?direct=true&AuthType=ip,sso&db=ccm&AN=110959979&site=ehost-live&scope=site&custid=s8978822
VL  - 36
ID  - 67
ER  - 

TY  - JOUR
AB  - The article reports regarding three case studies of diabetic foot ulcers that were treated through dehydrated human amniotic membrane, a preventative intermittent electrical stimulation program conducted by Canadian researchers, and the benefits of olive oil on treating pressure ulcers.
AN  - 116353884. Language: English. Entry Date: In Process. Revision Date: 20180925. Publication Type: Article. Journal Subset: Health Services Administration
DB  - CINAHL Complete
DP  - EBSCOhost
IS  - 7
N1  - USA. NLM UID: 9015640.
PY  - 2016
SN  - 1048-3314
SP  - 8-8
ST  - Treatment Update
T2  - McKnight's Long-Term Care News
TI  - Treatment Update
UR  - https://search.ebscohost.com/login.aspx?direct=true&AuthType=ip,sso&db=ccm&AN=116353884&site=ehost-live&scope=site&custid=s8978822
VL  - 37
ID  - 66
ER  - 

TY  - JOUR
AB  - Background: Buddleja saligna Willd (Loganiaceae) is a small to medium-sized evergreen tree; trunk short, often gnarled and crooked; crown dense, rounded or domed-shaped; foliage greyish green. The wild olives are traditionally used to lower blood pressures in many parts of the world. In southern Africa, bark and leaf decoctions are used to treat colic, coughs, colds, sore eyes, urinary problems and as purgatives. Methods: The antibacterial, antioxidant activities and phenolic contents of the methanol extracts of the leaves and stems of Buddleja saligna were evaluated using in vitro standard methods. Spectrophotometry was the basis for the determinations of total phenol, total flavonoids, flavonols, and proanthocyanidins. Tannins, quercetin and catechin equivalents were used for these parameters. The antioxidant activities of the leaves and stem extracts of Buddleja saligna were determined by ABTS, DPPH, and ferrous reducing antioxidant property (FRAP) methods. Laboratory isolates of 10 bacteria species which included five Gram-positive and five Gram-negative strains were used to assay for antibacterial activity of this plant. Results: The antioxidant activities of the leaves as determined by the ABTS and DPPH were similar to that of the stem. The flavonoids and the flavonols contents of the leaves were higher than that of the stem but the total phenols, proanthocyanidins and FRAP activities were higher in the methanol extracts of the stem. The extracts did show activity against both Gram-positive and Gram-negative bacteria. For instance, while the methanol extract of the leaves showed good activities on all the organisms except Serratia marcescens and Pseudomonas aeruginosa at MICs of between 2.5 and 5.0 mg/ml, the extract of the stem only showed activities on Bacillus cereus, Streptococcus pyrogens and Pseudomonas aeruginosa at the same concentration. Conclusion: The results from this study indicate that the leaves and stem extracts of Buddleja saligna possess antioxidant properties and could serve as free radical inhibitors or scavenger or, acting possibly as primary antioxidants. Although, the antibacterial properties of Buddleja saligna are not as effective as the standard drugs-Chloramphenicol and Streptomycin, they still possess some activity against bacterial strains used in this study. Buddleja saligna may therefore be a good candidate for functional foods as well as pharmaceutical plant-based products.
AN  - WOS:000268537800001
AU  - Adedapo, A. A.
AU  - Jimoh, F. O.
AU  - Koduru, S.
AU  - Masika, P. J.
AU  - Afolayan, A. J.
C7  - 21
DA  - Jul
DO  - 10.1186/1472-6882-9-21
N1  - Adedapo, Adeolu A. Jimoh, Florence O. Koduru, Srinivas Masika, Patrick J. Afolayan, Anthony J.
Koduru, Srinivas V/L-3637-2019
Koduru, Srinivas V/0000-0001-6827-2908; Adedapo, Adeolu/0000-0003-3003-7579
1472-6882
PY  - 2009
ST  - Assessment of the medicinal potentials of the methanol extracts of the leaves and stems of Buddleja saligna
T2  - Bmc Complementary and Alternative Medicine
TI  - Assessment of the medicinal potentials of the methanol extracts of the leaves and stems of Buddleja saligna
UR  - <Go to ISI>://WOS:000268537800001
VL  - 9
ID  - 87
ER  - 

TY  - JOUR
AB  - Chronic lesions, as pressure ulcers, present high levels of reactive oxygen species (ROS) and exacerbate inflammatory response, which impair cutaneous wound healing. Olive oil has anti-inflammatory and antioxidant proprieties and its administration in chronically stressed mice may improve the cutaneous wound healing. The aim of this study was to investigate the effects of olive oil administration on cutaneous wound healing of pressure ulcers in mice. For this, male mice were daily treated with olive oil (1.5 g/kg) until euthanasia. One day after the beginning of treatment, two cycles of ischemia-reperfusion by external application of two magnetic plates were performed in skin to induce pressure ulcer formation. All experimental animal work was approved by the Ethical Committee for Animal Use of State University of Rio de Janeiro (CEUA/044/2014). The olive oil administration increased the wound contraction 7 days after ulceration when compared to control (water-treated) group. The re-epithelialization was increased by olive oil administration when compared to control group 7 and 14 days after ulceration. The ROS levels on wound area was increased 3 days after ulceration, but decreased 7 days, in olive oil-treated group when compared to control group. The olive oil administration reduced the levels of lipid hydroperoxides when compared to control group. In conclusion, the administration of olive oil accelerates ROS synthesis and wound closure of pressure ulcer in mice.
AD  - A.M.A. Costa, UERJ, Rio de Janeiro, Brazil
AU  - Costa, Andrea Monte Alto
AU  - Donnato-Trancoso, Aline
AU  - Romana-Souza, Bruna
IS  - Meeting Abstracts
KW  - *skin injury
*wound healing
*decubitus
*mouse
ulcer
control group
experimental animal
ulcerogenesis
reperfusion
ischemia
euthanasia
skin
synthesis
animal use
wound
male
epithelization
wound contraction
university
inflammation
wound closure
*olive oil
lipid
antioxidant
water
reactive oxygen metabolite
LA  - English
PY  - 2016
SN  - 1530-6860
ST  - Olive oil administration improves cutaneous wound healing of pressure ulcers in mice
T2  - FASEB Journal
T3  - Experimental Biology 2016, EB. San Diego, CA United States.
(var.pagings).
TI  - Olive oil administration improves cutaneous wound healing of pressure ulcers in mice
UR  - http://www.fasebj.org/content/30/1_Supplement/1036.5.abstract?sid=ed19e93d-6851-4ebe-b6b9-e8a21141a01e
http://ovidsp.ovid.com/ovidweb.cgi?T=JS&PAGE=reference&D=emed17&NEWS=N&AN=72317683
VL  - 30
ID  - 24
ER  - 

TY  - JOUR
AB  - This non-inferiority, multicentre, randomised, controlled, and double-blinded clinical trial compared the therapeutic effectiveness of the topical application of an olive oil solution with that of a hyperoxygenated fatty acid compound for the prevention of pressure ulcers in at-risk nursing home residents. The study population comprised 571 residents of 23 nursing homes with pressure ulcer risk, randomly assigned to a hyperoxygenated fatty acid group (n = 288) or olive oil solution group (n = 283). Both solutions were applied on at-risk skin areas every 12 hours for 30 days or until pressure ulcer onset. The main outcome variable was the pressure ulcer incidence. The absolute risk difference was estimated (with 95% CI) using Kaplan-Meier survival and Cox regression curves. The groups did not significantly differ in any study variable at baseline. The pressure ulcer incidence was 4.18% in the olive oil group vs 6.57% in the control group, with an incidence difference of -2.39% (95% CI = -6.40 to 1.56%), which is within the pre-established non-inferiority margin of ±7%, thus supporting the study hypothesis. We present the first evidence of the effectiveness and safety of the topical application of olive oil to prevent pressure ulcers in the institutionalised elderly.
AD  - Agencia Sanitaria Alto Guadalquivir, Hospital Puente Genil, Puente Genil, Córdoba, Spain.
Universidad de Jaén, Nursing Department, Jaén, Andalusia, Spain.
Complejo Hospitalario de Jaén. Care Strategy Unit, Jaén, Spain.
Spanish National Pressure Ulcer Advisory Group GNEAUPP, Spain.
Universidad de Córdoba, Nursing Department, Andalusia, Spain.
AN  - 31475465
AU  - Díaz-Valenzuela, A.
AU  - García-Fernández, F. P.
AU  - Carmona Fernández, P.
AU  - Valle Cañete, M. J.
AU  - Pancorbo-Hidalgo, P. L.
C2  - PMC7949451
DA  - Dec
DO  - 10.1111/iwj.13191
DP  - NLM
ET  - 2019/09/03
IS  - 6
KW  - Administration, Topical
Aged, 80 and over
Double-Blind Method
Fatty Acids/administration & dosage
Female
Humans
Incidence
Male
Nursing Homes
Olive Oil/*administration & dosage
Pressure Ulcer/epidemiology/*prevention & control
Spain
hyperoxygenated fatty acids
non-inferiority clinical trial
olive oil
pressure ulcers
skin care
LA  - eng
N1  - 1742-481x
Díaz-Valenzuela, Antonio
Orcid: 0000-0002-5878-2274
García-Fernández, Francisco P
Carmona Fernández, PedroJ
Valle Cañete, M Jesús
Pancorbo-Hidalgo, Pedro L
Orcid: 0000-0002-0092-6095
PI-0772-2010/Fundación Progreso y Salud, Consejería de Salud de la Junta de Andalucía (Spain)/
Journal Article
Multicenter Study
Randomized Controlled Trial
Int Wound J. 2019 Dec;16(6):1314-1322. doi: 10.1111/iwj.13191. Epub 2019 Sep 2.
PY  - 2019
SN  - 1742-4801 (Print)
1742-4801
SP  - 1314-1322
ST  - Effectiveness and safety of olive oil preparation for topical use in pressure ulcer prevention: Multicentre, controlled, randomised, and double-blinded clinical trial
T2  - Int Wound J
TI  - Effectiveness and safety of olive oil preparation for topical use in pressure ulcer prevention: Multicentre, controlled, randomised, and double-blinded clinical trial
VL  - 16
ID  - 2
ER  - 

TY  - JOUR
AD  - Diplomado en Enfermería. Máster en Metodología de Investigación en Ciencias Biomédicas. Doctorando por la Universidad de Jaén. Experto en gestión de cuidados. Supervisor de cuidados de enfermería. Agencia Sanitaria Alto Guadalquivir. Hospital Puente Genil. Córdoba
Diplomada en Enfermería. Agencia Sanitaria Alto Guadalquivir. Hospital Puente Genil. Córdoba
Diplomado en Enfermería. Agencia Sanitaria Alto Guadalquivir. Hospital Puente Genil. Córdoba. Máster en Gestión de Servicios de Enfermería
Diplomado en Enfermería. Máster en Investigación e Innovación en Salud, Cuidados y Calidad de Vida. Doctor por la Universidad de Jaén. Coordinador de la Unidad de Estrategia de Cuidados. Complejo Hospitalario de Jaén. Comité director GNEAUPP
Diplomado en Enfermería. Licenciado en Ciencias biológicas. Doctor en Biología. Profesor y Director del departamento de Enfermería. Universidad de Jaén. Comité director GNEAUPP
AN  - 101167328. Language: Spanish. Entry Date: 20150302. Revision Date: 20191029. Publication Type: Article
AU  - Díaz-Valenzuela, Antonio
AU  - Valle Cañete, Maria Jesús
AU  - Carmona Fernández, Pedro Jesús
AU  - García-Fernández, Francisco P.
AU  - Pancorbo-Hidalgo, Pedro Luis
DB  - CINAHL Complete
DO  - 10.4321/s1134-928x2014000200005
DP  - EBSCOhost
IS  - 2
KW  - Pressure Ulcer -- Prevention and Control
Olive Oil -- Therapeutic Use
Fatty Acids -- Therapeutic Use
Hyperoxygenation
Administration, Topical
Human
Funding Source
Aged
Patient Safety
Multicenter Studies
Randomized Controlled Trials
Double-Blind Studies
Null Hypothesis
Nursing Home Patients
Spain
Sampling Methods
Confidence Intervals
Odds Ratio
Clinical Research
Aged, 80 and Over
Male
Female
N1  - research; tables/charts; randomized controlled trial. Journal Subset: Continental Europe; Editorial Board Reviewed; Europe; Expert Peer Reviewed; Nursing; Peer Reviewed. Special Interest: Wound Care. Grant Information: Consejeria de Salud de la Junta de Andalucla, en la convocatoria para la Investigation Biomedica y Ciencias de la Salud en Andalucla del ano 2010 con N.° de expediente PI-0772-2010. NLM UID: 9434454.
PY  - 2014
SN  - 1134-928X
SP  - 74-80
ST  - Eficacia en la prevención de úlceras por presión del aceite de oliva virgen extra frente a los ácidos grasos hiperoxigenados: resultados intermedios de un estudio de no inferioridad
T2  - Gerokomos
TI  - Eficacia en la prevención de úlceras por presión del aceite de oliva virgen extra frente a los ácidos grasos hiperoxigenados: resultados intermedios de un estudio de no inferioridad
UR  - https://search.ebscohost.com/login.aspx?direct=true&AuthType=ip,sso&db=ccm&AN=101167328&site=ehost-live&scope=site&custid=s8978822
VL  - 25
ID  - 60
ER  - 

TY  - JOUR
AB  - ABSTRACT Objective Evaluation of nutritional status and consumption frequency of inflammatory and anti-inflammatory food by patients with inflammatory bowel diseases. Methods An observational study of the patients assisted by the interdisciplinary inflammatory bowel diseases ambulatory of UNIVALI-SC. The nutritional status of patients was evaluated and each patient was categorized according to his/her body max index and also through a research questionnaire of the individual social-economy situation, life habits, and inflammatory and anti-inflammatory food consumption in a determinate period of time. Results Out of the 65 patients, 57% had Crohn's disease and 43% had ulcerative colitis. According to the disease activity, 71% were in remission and 29% in activity. Of the sample, 57% were classified as overweight. It was not possible to correlate nutritional status and type of inflammatory bowel diseases, nutritional status and income or nutritional status and level of education. The most inflammatory foods were beef (65%) and coffee (60%), while the anti-inflammatory ones were garlic (75%), olive oil (54%), and sweet potatoes (23%). There was no association between the most consumed inflammatory and anti-inflammatory food and body max index. Conclusion According to the results, most of the patients were overweight. The most commonly consumed inflammatory foods were beef and coffee and the anti-inflammatory ones were garlic, olive oil, and sweet potatoes.^ien
RESUMO Objetivo Avaliar o estado nutricional e a frequência de consumo de alimentos inflamatórios e anti-inflamatórios por portadores de doenças inflamatórias intestinais. Metodologia Estudo transversal com indivíduos assistidos pelo ambulatório interdisciplinar de doenças inflamatórias intestinais da UNIVALI-SC. Avaliados por meio do estado nutricional e classificados de acordo com o índice de massa corporal, bem como através de um questionário contendo dados socioeconômicos, hábitos de vida e frequência do consumo de alimentos inflamatórios e anti-inflamatórios. Resultados Dos 65 pacientes, 57% eram portadores de doença de Crohn e 43% de retocolite ulcerativa. De acordo com a atividade da doença, 71% encontravam-se em remissão e 29% em atividade. Da amostra, 57% foram classificados como acima do peso. Não foi possível correlacionar estado nutricional e o tipo de doenças inflamatórias intestinais, estado nutricional e renda ou estado nutricional e escolaridade. Os alimentos inflamatórios mais consumidos foram carne de gado (65%) e café (60%), já os anti-inflamatórios foram alho (75%), azeite de oliva (54%) e batata doce (23%). Não houve associação entre os alimentos inflamatórios e anti-inflamatórios mais consumidos e o índice de massa corporal. Conclusão Segundo os resultados, observou-se que a maioria dos pacientes apresentava excesso de peso. Os alimentos inflamatórios mais consumidos foram carne de gado e café e os anti-inflamatórios foram alho, azeite de oliva e batata doce.^ipt
AU  - Dilly, Rafaela dos Santos
AU  - Barretta, Claiza
AU  - Matos, Cristina Henschel
AU  - Piasecki, Bárbara Tortato
AU  - Scolaro, Bruno Lorenzo
AU  - Malluta, Everson Fernando
AU  - Bobato, Sueli
AU  - Specht, Clarice Maria
AU  - Mello, Munique Kurtz de
AU  - Kimura, Matheus Copi
AU  - Miranda, Clara Garcia
DA  - 04
IS  - 2
KW  - Colitis, Ulcerative
Crohn Disease
Eating
Inflammatory Bowel Diseases/epidemiology
Body Mass Index
Nutritional Status
Diet/statistics & numerical data
Overweight
Humans
Male
Female
PY  - 2020
SN  - 2237-9363
SP  - 99-104
ST  - Nutritional status and consumption of inflammatory and anti-inflammatory foods by patients with inflammatory bowel diseases^ien
Estado nutricional e consumo de alimentos inflamatórios e anti-inflamatórios por pacientes portadores de doenças inflamatórias intestinais^ipt
T2  - J. coloproctol. (Rio J., Impr.)
TI  - Nutritional status and consumption of inflammatory and anti-inflammatory foods by patients with inflammatory bowel diseases^ien
Estado nutricional e consumo de alimentos inflamatórios e anti-inflamatórios por pacientes portadores de doenças inflamatórias intestinais^ipt
UR  - en
VL  - 40
ID  - 51
ER  - 

TY  - JOUR
AB  - BACKGROUND: The overproduction of reactive oxygen species (ROS) and exacerbated inflammatory response are the main events that impair healing of pressure ulcers. Therefore, olive oil may be a good alternative to improve the healing of these chronic lesions due to its anti-inflammatory and antioxidant properties. OBJECTIVE: This study investigated the effect of olive oil administration on wound healing of pressure ulcers in mice. METHODS: Male Swiss mice were daily treated with olive oil or water until euthanasia. One day after the beginning of treatment, two cycles of ischemia-reperfusion by external application of two magnetic plates were performed in skin to induced pressure ulcer formation. RESULTS: The olive oil administration accelerated ROS and nitric oxide (NO) synthesis and reduced oxidative damage in proteins and lipids when compared to water group. The inflammatory cell infiltration, gene tumor necrosis factor-α (TNF-α) expression and protein neutrophil elastase expression were reduced by olive oil administration when compared to water group. The re-epithelialization and blood vessel number were higher in the olive oil group than in the water group. The olive oil administration accelerated protein expression of TNF-α, active transforming growth factor-β1 and vascular endothelial growth factor-A when compared to water group. The collagen deposition, myofibroblastic differentiation and wound contraction were accelerated by olive oil administration when compared to water group. CONCLUSION: Olive oil administration improves cutaneous wound healing of pressure ulcers in mice through the acceleration of the ROS and NO synthesis, which reduces oxidative damage and inflammation and promotes dermal reconstruction and wound closure.
AD  - Department of Histology and Embryology, State University of Rio de Janeiro, Rio de Janeiro, Brazil.
Department of Histology and Embryology, State University of Rio de Janeiro, Rio de Janeiro, Brazil. Electronic address: bruna.souza@uerj.br.
AN  - 27091748
AU  - Donato-Trancoso, A.
AU  - Monte-Alto-Costa, A.
AU  - Romana-Souza, B.
DA  - Jul
DO  - 10.1016/j.jdermsci.2016.03.012
DP  - NLM
ET  - 2016/04/20
IS  - 1
KW  - Administration, Cutaneous
Animals
Collagen/metabolism
Disease Models, Animal
Humans
Inflammation/*drug therapy
Male
Mice
Nitric Oxide/*metabolism
Olive Oil/administration & dosage/*therapeutic use
Pressure Ulcer/*drug therapy
Re-Epithelialization/drug effects
Reactive Oxygen Species/*metabolism
Skin/blood supply/drug effects/*metabolism
Transforming Growth Factor beta1/metabolism
Tumor Necrosis Factor-alpha/metabolism
Vascular Endothelial Growth Factor A/metabolism
Wound Healing/*drug effects
Cutaneous wound healing
Inflammation
Olive oil
Oxidative damage
Pressure ulcer
LA  - eng
N1  - 1873-569x
Donato-Trancoso, Aline
Monte-Alto-Costa, Andréa
Romana-Souza, Bruna
Journal Article
Netherlands
J Dermatol Sci. 2016 Jul;83(1):60-9. doi: 10.1016/j.jdermsci.2016.03.012. Epub 2016 Apr 1.
PY  - 2016
SN  - 0923-1811
SP  - 60-9
ST  - Olive oil-induced reduction of oxidative damage and inflammation promotes wound healing of pressure ulcers in mice
T2  - J Dermatol Sci
TI  - Olive oil-induced reduction of oxidative damage and inflammation promotes wound healing of pressure ulcers in mice
VL  - 83
ID  - 5
ER  - 

TY  - JOUR
AB  - Aim: To determine the efficacy of olive oil against hyperoxygenated fatty acids in preventing pressure ulcers. Methodology: Systematic review of the clinical literature with meta-analysis about the effectiveness of extra virgin olive oil in relation to hyperoxygenated fatty acids in preventing pressure ulcers (PU). A literature search was conducted in bibliographic databases. Randomized clinical trials which comparing the use of extra virgin olive oil and HOFA in preventing pressure ulcers were included. The methodological quality and evidence of the studies was assessed according to the guidelines of the Critical Appraisal Skills Program (CASP) and de GRADE system respectively. A meta-analysis (fixed effects model) was carried out using risk difference with a 95% confidence interval. Also heterogeneity was measured by Q Cochran and I2. Result(s): 16 articles were initially identified. 13 articles were excluded from title and summary for being articles related to olive oil in other pathologies. Finally, 2 randomized controlled trials were including after overcoming the CA5 score and obtain adequate quality of evidence. In the included studies, both products showed the same preventive efficacy. The risk difference estimated in the metaanalysis includes the value 0 in the IC, which indicates there are no differences between the comparison groups. Conclusion(s): Extra virgin olive oil is at least as effective as the HOFA in preventing pressure ulcers.
AD  - M.D.L. Franco, Universidad de Jaen, c/Cantaora Rosario Lopez 71, Jaen 23009, Spain. E-mail: lolilopezfranco@hotmail.com
AU  - Franco, Ma Dolores Lopez
AU  - Valenzuela, Sara Chiquero
AU  - Miranda, Jose Maria Garrido
IS  - 3
KW  - *decubitus/dt [Drug Therapy]
*decubitus/pc [Prevention]
*drug efficacy
human
*hyperoxia
meta analysis
practice guideline
randomized controlled trial (topic)
review
scoring system
systematic review
*dermatological agent/cm [Drug Comparison]
*dermatological agent/dt [Drug Therapy]
*extra virgin olive oil/cm [Drug Comparison]
*extra virgin olive oil/dt [Drug Therapy]
*fatty acid derivative/cm [Drug Comparison]
*fatty acid derivative/dt [Drug Therapy]
Critical Appraisal Skills Program score
LA  - Spanish
PY  - 2016
SN  - 1134-928X
SP  - 117-122
ST  - Efficacy of extra-virgin olive oil versus hyperoxygenated fatty acids for pressure ulcers prevention: A systematic review with meta-analysis
T2  - Gerokomos
T3  - Eficacia del aceite de oliva virgen extra frente a los acidos grasos hiperoxigenados en la prevencion de las ulceras por presion: Revision sistematica con metaanalisis
TI  - Efficacy of extra-virgin olive oil versus hyperoxygenated fatty acids for pressure ulcers prevention: A systematic review with meta-analysis
UR  - http://scielo.isciii.es/pdf/geroko/v27n3/07_helcos.pdf
http://ovidsp.ovid.com/ovidweb.cgi?T=JS&PAGE=reference&D=emed17&NEWS=N&AN=613884384
VL  - 27
ID  - 22
ER  - 

TY  - JOUR
AB  - The 2019 novel coronavirus disease (COVID-19) pandemic has brought the effects of device-related pressure ulcers (DRPU) into sharp focus. With the increased use of personal protective equipment (PPE), including face masks, continuous positive airway pressure (CAPP) masks and other devices, the incidence of DRPUs among health professionals and patients alike has risen starkly. As such, the Journal of Wound Care (JWC) consensus document, Device-related pressure ulcers: SECURE prevention, published in February 2020, is more relevant than ever. To help support patients and frontline health professionals, JWC is republishing the consensus in a digital format, along with a new introductory article outlining the DRPU risks posed by PPE and other medical devices used by patients and health professionals during the pandemic, and how the skin damage can be avoided. The aim is to provide frontline staff with a clear, simple strategy on how to prevent the risk of personal skin damage and/or DRPU during the pandemic, as well as point them in the direction of more indepth guidance on long-term strategies for prevention, for both themselves and patients. Declaration of interest: The authors have no conflict of interest to declare regarding this work. This work was subject to peer-review.Copyright © 2018 MA Healthcare ltd
AD  - A. Gefen, Department of Biomedical Engineering, Faculty of Engineering, Tel Aviv University, Tel Aviv 6997801, Israel. E-mail: gefen@tauex.tau.ac.il
AU  - Gefen, Amit
AU  - Ousey, Karen
DO  - http://dx.doi.org/10.12968/jowc.2020.29.5.245
IS  - 5
KW  - article
biomechanics
conflict of interest
consensus
*coronavirus disease 2019/ep [Epidemiology]
*coronavirus disease 2019/th [Therapy]
*decubitus/co [Complication]
*decubitus/th [Therapy]
health care personnel
health practitioner
human
injury/co [Complication]
long term care
*medical device complication/co [Complication]
medical personnel
medical staff
pandemic
patient care
positive end expiratory pressure
risk assessment
scientific literature
Severe acute respiratory syndrome coronavirus 2
*skin defect/co [Complication]
*skin defect/th [Therapy]
skin protection
stakeholder engagement
tissue injury/co [Complication]
wound care
lubricating agent
olive oil
petrolatum
skin protective agent
*face mask/am [Adverse Device Effect]
medical device
*oxygen mask/am [Adverse Device Effect]
*protective equipment/am [Adverse Device Effect]
wound dressing
LA  - English
PY  - 2020
SN  - 0969-0700
2052-2916
SP  - 245-259
ST  - Update to device-related pressure ulcers: SECURE prevention. COVID-19, face masks and skin damage
T2  - Journal of Wound Care
TI  - Update to device-related pressure ulcers: SECURE prevention. COVID-19, face masks and skin damage
UR  - http://www.internurse.com/cgi-bin/go.pl/library/issues.html?journal_uid=38
http://ovidsp.ovid.com/ovidweb.cgi?T=JS&PAGE=reference&D=emed21&NEWS=N&AN=632078823
VL  - 29
ID  - 13
ER  - 

TY  - JOUR
AB  - Background: Aloe vera is an herbaceous and perennial plant that belongs to the Liliaceae family and used for many medicinal purposes. The present study aimed to systematically review clinical trials regarding the effect of Aloe vera on the prevention and healing of skin wounds. Method(s): To identify all related published studies, we searched SID, IRANDOC, Google Scholar, PubMed, MEDLINE, Scopus, Cochrane Library, and ScienceDirect databases in both the English and Persian languages from 1990 to 2016. The keywords used were Aloe vera, wound healing, and prevention. All clinical trials using Aloe vera gel, cream, or derivatives that included a control group with placebo or comparison with other treatments were included in the study. The PRISMA checklist (2009) was used to conduct the review. Result(s): In total, 23 trials that met the inclusion criteria were studied. The results of the studies showed that Aloe vera has been used to prevent skin ulcers and to treat burn wounds, postoperative wounds, cracked nipples, genital herpes, psoriasis, and chronic wounds including pressure ulcers. Conclusion(s): Considering the properties of Aloe vera and its compounds, it can be used to retain skin moisture and integrity and to prevent ulcers. It seems that the application of Aloe vera, as a complementary treatment along with current methods, can improve wound healing and promote the health of society.Copyright © 2019, Shiraz University of Medical Sciences. All rights reserved.
AD  - D. Hekmatpou, Payambar-e-Azam Educational Complex, Basij Sq., Arak, Iran, Islamic Republic of. E-mail: dr_hekmat@arakmu.ac.ir
AU  - Hekmatpou, Davood
AU  - Rahzani, Kobra
AU  - Mehrabi, Fatemeh
AU  - Aminiyan, Atefeh
IS  - 1
KW  - Aloe vera
breast discharge/dt [Drug Therapy]
burn/dt [Drug Therapy]
cream
decubitus/dt [Drug Therapy]
drug effect
edema/dt [Drug Therapy]
gel
genital herpes/dt [Drug Therapy]
human
mastalgia/dt [Drug Therapy]
moisture
nipple malformation/dt [Drug Therapy]
nonhuman
pain/dt [Drug Therapy]
psoriasis/dt [Drug Therapy]
review
*skin injury/dt [Drug Therapy]
*skin injury/pc [Prevention]
skin ulcer/dt [Drug Therapy]
systematic review
*wound healing/dt [Drug Therapy]
*Aloe vera extract/cb [Drug Combination]
*Aloe vera extract/cm [Drug Comparison]
*Aloe vera extract/dt [Drug Therapy]
*Aloe vera extract/pd [Pharmacology]
lanolin/dt [Drug Therapy]
olive oil/cb [Drug Combination]
olive oil/cm [Drug Comparison]
olive oil/dt [Drug Therapy]
phenytoin/cm [Drug Comparison]
phenytoin/dt [Drug Therapy]
placebo
sulfadiazine silver/cm [Drug Comparison]
sulfadiazine silver/dt [Drug Therapy]
triamcinolone acetonide/cm [Drug Comparison]
triamcinolone acetonide/dt [Drug Therapy]
LA  - English
PY  - 2019
SN  - 0253-0716
1735-3688
SP  - 1-9
ST  - The effect of aloe vera clinical trials on prevention and healing of skin wound: A systematic review
T2  - Iranian Journal of Medical Sciences
TI  - The effect of aloe vera clinical trials on prevention and healing of skin wound: A systematic review
UR  - http://ijms.sums.ac.ir/index.php/ijms/issue/archive
http://ovidsp.ovid.com/ovidweb.cgi?T=JS&PAGE=reference&D=emed20&NEWS=N&AN=625809754
VL  - 44
ID  - 16
ER  - 

TY  - JOUR
AB  - To investigate the immune enhancement extract of radix linderae essential oil in aged people. One hundred and fifteen aged people over 70 years old were divided into two groups: vehicle-treated group (n=58) and radix linderae essential oil treatment group (n=57). Old peoples' hips and elbows in radix linderae essential oil treatment group were sprayed with radix linderae essential oil (dissolved in olive oil) for 6 months. Old peoples' hips and elbows in vehicle-treated group were sprayed with olive oil for 6 months. After 6 months treatment, people in essential oil-treated group have higher immunity function and lower incidence rate of decubitus than those in vehicle-treatment group. Radix linderae essential oil is useful to prevent occurrence of decubitus in aged people. © 2011 Academic Journals.
AD  - L. Z. Hong, School of Medicine, Taizhou University, Taizhou City, Zhejiang 317000, China. E-mail: liangzhhtzuzj8@yahoo.com.cn
AU  - Hong, Liang Zhen
IS  - 16
KW  - aged
article
chemical composition
chemoprophylaxis
controlled study
*decubitus/dt [Drug Therapy]
*decubitus/ep [Epidemiology]
*decubitus/pc [Prevention]
decubitus/dt [Drug Therapy]
elbow
hip
human
*immunomodulation
incidence
*Lindera
major clinical study
plant root
beta pinene/an [Drug Analysis]
borneol/an [Drug Analysis]
camphene/an [Drug Analysis]
*essential oil/an [Drug Analysis]
*essential oil/dt [Drug Therapy]
*essential oil/tp [Topical Drug Administration]
olive oil
palmitic acid/an [Drug Analysis]
pinene/an [Drug Analysis]
plant medicinal product/an [Drug Analysis]
retinal/an [Drug Analysis]
unclassified drug
unindexed drug
verbenone/an [Drug Analysis]
alloaromadendrene oxide/an [Drug Analysis]
aromadendrene oxide/an [Drug Analysis]
bisabolene epoxide/an [Drug Analysis]
cubenol/an [Drug Analysis]
desacetylanguidine/an [Drug Analysis]
elemene/an [Drug Analysis]
epiglobulol/an [Drug Analysis]
eudesma 4(14),11 diene/an [Drug Analysis]
globulol/an [Drug Analysis]
guaiene/an [Drug Analysis]
gurjunene epoxide/an [Drug Analysis]
himachalene/an [Drug Analysis]
isoaromadendrene epoxide/an [Drug Analysis]
ledene oxide/an [Drug Analysis]
longipinocarveol/an [Drug Analysis]
myrtenyl acetate/an [Drug Analysis]
nerolidyl acetate/an [Drug Analysis]
tau cadinol/an [Drug Analysis]
tau muurolol/an [Drug Analysis]
LA  - English
PY  - 2011
SN  - 1996-0875 (electronic)
1996-0875
SP  - 3733-3738
ST  - Radix linderae essential oil improving the immunity activities and preventing the occurrence of decubitus in aged people
T2  - Journal of Medicinal Plants Research
TI  - Radix linderae essential oil improving the immunity activities and preventing the occurrence of decubitus in aged people
UR  - http://www.academicjournals.org/JMPR/PDF/pdf2011/18Aug/Hong.pdf
http://ovidsp.ovid.com/ovidweb.cgi?T=JS&PAGE=reference&D=emed12&NEWS=N&AN=362390047
VL  - 5
ID  - 29
ER  - 

TY  - JOUR
AB  - INTERVENTION: Intervention 1: The control group is received skin care includes changing position every 2 hours and floating mattress (the standard treatment that in all centers are only included this). Intervention 2: The intervention group in addition to changing positions every 2 hours and floating mattress (standard therapy), receive topical Olive oil. Famila labeled virgin Olive oil with Standard sign has been prepared, which once a day and each time 15 cc of it is gently and without massage applied on Pinna, Shoulders, Spine, Waist, Buttocks, Iliacs and Sacrum, Elbows, Heels and Ankles areas. Selected patients receive topical Olive oil for three weeks and every 24 hours the skin care area is observed and evaluated by the investigator and occurrence or non‐occurrence of bedsores grade 1‐4 in these areas is recorded in questionnaire.It also is stipulated that the two groups do not use any creams or other oil on the area. Meanwhile, the two groups is matched by age and sex. Prevention The control group is received skin care includes changing position every 2 hours and floating mattress (the standard treatment that in all centers are only included this). The intervention group in addition to changing positions every 2 hours and floating mattress (standard therapy), receive topical Olive oil. Famila labeled virgin Olive oil with Standard sign has been prepared, which once a day and each time 15 cc of it is gently and without massage applied on Pinna, Shoulders, Spine, Waist, Buttocks, Iliacs and Sacrum, Elbows, Heels and Ankles areas. Selected patients receive topical Olive oil for three weeks and every 24 hours the skin care area is observed and evaluated by the investigator and occurrence or non‐occurrence of bedsores grade 1‐4 in these areas is recorded in questionnaire.It also is stipulated that the two groups do not use any creams or other oil on the area. Meanwhile, the two groups is matched by age and sex. CONDITION: Bedsore. ; Decubitus ulcer and pressure area Decubitus ulcer and pressure area PRIMARY OUTCOME: Age. Timepoint: First meeting of evaluation. Method of measurement: Based on year is recorded in the questionnaire. Amount of mobility. Timepoint: Once every 24 hours. Method of measurement: Based on Braden scale is recorded in the questionnaire. Applying topical Olive oil. Timepoint: Once every 24 hours. Method of measurement: Based on yes or no is recorded in the questionnaire. Bedsore. Timepoint: Once every 24 hours. Method of measurement: Skin areas is observed and evaluated by the investigator and the occurrence or non‐occurrence of bedsores grade 1‐4 in these areas is recorded in questionnaire. Defecation control. Timepoint: Once every 24 hours. Method of measurement: Based on yes or no is recorded in the questionnaire. Duration of lack of developing bedsore. Timepoint: Once every 24 hours. Method of measurement: Based on day is recorded in the questionnaire. Height. Timepoint: Once every 24 hours. Method of measurement: Based on Meter and Centimeter is recorded in the questionnaire. Position of head of bed. Timepoint: Once every 24 hours. Method of measurement: Based on degree is recorded in the questionnaire. Sex. Timepoint: First meeting of evaluation. Method of measurement: Based on sex is recorded in the questionnaire. Taking Carbamazepine, Co‐trimoxazole and Largactil. Timepoint: Once every 24 hours. Method of measurement: Based on yes or no is recorded in the questionnaire. Weight. Timepoint: First meeting of evaluation. Method of measurement: Based on Kilogram is recorded in the questionnaire. SECONDARY OUTCOME: Duration of ICU hospitalization. Timepoint: Once at the end of ICU hospitalization. Method of measurement: Based on day is recorded in the questionnaire. INCLUSION CRITERIA: Major INCLUSION CRITERIA: having 18‐90 years old; lack of skin problems; lack of bedsores; no history of diabetes; no history of sensitivity to the Olive and Olive products; having a Foley catheter. Major exclusion criteria: the incidence of any sensitivity due to using of Olive oil; lack of onsent of guardians and sample to continue to participate in the study; transferring the patient to another center outside the city of Qazvin; the patient dies; observing any Sign of skin problems (rash, hives, redness, swelling, ulcers).
AN  - CN-01873501
AU  - Irct2013111014634N
PY  - 2014
ST  - Effect of topical Olive oil on prevention of bedsore in intensive care unit patients
T2  - https://trialsearch.who.int/Trial2.aspx?TrialID=IRCT2013111014634N2
TI  - Effect of topical Olive oil on prevention of bedsore in intensive care unit patients
UR  - https://www.cochranelibrary.com/central/doi/10.1002/central/CN-01873501/full
ID  - 44
ER  - 

TY  - JOUR
AB  - INTERVENTION: Control Group: In This Group of Patients Only Wavy Mattress and Change Positions Every Two Hours To Prevent Bedsores Use. Intervention 1: Intervention Group: In This Group Also Found The Wavy Mattress and Change Positions Every Two Hours, 15 ml Of Olive Oil On Common Points Is Applied To The Wound Bed. Intervention 2: Control Group: In This Group of Patients Only Wavy Mattress and Change Positions Every Two Hours To Prevent Bedsores Use. Intervention Group: In This Group Also Found The Wavy Mattress and Change Positions Every Two Hours, 15 ml Of Olive Oil On Common Points Is Applied To The Wound Bed Prevention CONDITION: Decubitus ulcer and pressure area. ; Stage I decubitus ulcer and pressure area Stage I decubitus ulcer and pressure area PRIMARY OUTCOME: Bed Sore. Timepoint: Daily. Method of measurement: Observation. INCLUSION CRITERIA: Inclusion Criterian: No Skin Problems? No Bedsores? No History Of Diabetes? History Of Allergy To Olive And Its Products? Have a Foley Catheter. Exclusion Criteria : Any Sensitivity in The Wake Of Olive Oil? Head of Patient Consent to Continue Participating In The Study Sample? Sample Transfer To Another Center Outside The City of Yasouj? Deceased Patients? Experience Symptoms of Drug‐Related Skin Allergies (rashes, hives, redness, swelling) is.
AN  - CN-01857344
AU  - Irct2015102724410N
PY  - 2015
ST  - Olive & Bed sore
T2  - https://trialsearch.who.int/Trial2.aspx?TrialID=IRCT2015102724410N2
TI  - Olive & Bed sore
UR  - https://www.cochranelibrary.com/central/doi/10.1002/central/CN-01857344/full
ID  - 31
ER  - 

TY  - JOUR
AB  - INTERVENTION: Intervention 1: Intervention group A: Each person in this group receives an Aloe vera gel on one side of his sacrum and iliac, and on the other side he receives a placebo (a lubricant gel) at 5 cc twice a day for seven days.in addition to he receives Routine care, involves changing the patient's position every 2 hours and using wavy mattresses. Intervention 2: Intervention group: intervention group B: Each person in this group receives olive oil on one side of his sacrum and his iliac, and on the other side he receives a placebo (glycerin oil) at 5 cc twice a day for seven days.in addition to he receives Routine care, involves changing the patient's position every 2 hours and using wavy mattresses. Intervention 3: Intervention group C: Each person in this group receives olive oil on one side of his sacrum and his iliac, and on the other side he receives Aloe Vera gel at 5 cc twice a day for seven days.in addition to he receives Routine care, involves changing the patient's position every 2 hours and using wavy mattresses. Intervention 4: Control group: Group D: No intervention other than routine care. CONDITION: Pressure ulcer. ; Pressure ulcer PRIMARY OUTCOME: Incidence or absence of pressure ulcers. Timepoint: Evaluate skin samples after using the ingredients every 24 hours for seven days. Method of measurement: check list of pressure ulcer. INCLUSION CRITERIA: Inclination to participate in research Age over 18 years Braden score less than 14 Lack of diabetes Lack of skin diseases (such as psoriasis, fungal disease) Lack of pressure ulcer beforehand Having a systolic blood pressure of 10 mm Hg and above Not having fever (Body temperature higher than 38/8) Hemoglobin higher than 12 mg / dl No history of allergy to olive oil and aloe vera gel and their products
AN  - CN-02069076
AU  - Irct20150519022320N
PY  - 2019
ST  - Comparative investigating of the Effect of Aloe Vera gel and Olive Oil on Incidence of pressure ulcer in patients Hospitalized
T2  - https://trialsearch.who.int/Trial2.aspx?TrialID=IRCT20150519022320N20
TI  - Comparative investigating of the Effect of Aloe Vera gel and Olive Oil on Incidence of pressure ulcer in patients Hospitalized
UR  - https://www.cochranelibrary.com/central/doi/10.1002/central/CN-02069076/full
ID  - 46
ER  - 

TY  - JOUR
AB  - INTERVENTION: Intervention 1: Intervention group: First intervention group: Use of Olive oil from a reliable exir factory, which has been standardized on this product under laboratory conditions. This product has the standard code and Apple health mark of Iranian Food and Drug Administration and the register number is 10124.39? In addition to the usual treatments for the section's implementation that basically change the situation every two hours once and use the Wavy mat. Intervene in both groups for 2 weeks every 24 hours. Sacrum, Batex and Sacred Squares: 1 cc, Heels: 0/5cc, Batex:1/5cc Will Be Made. Intervention 2: Intervention group: Second intervention group: Use of bitter almond oil from a reliable factory of natural extract of Nowshad brand that has been prepared according to the standards approved by the Food and Drug Administration of Iran and has the and Apple health mark of Iranian Food and Drug Administration and the register number is 1228208485? In addition to the usual treatments for the section's implementation that basically change the situation every two hours once and use the Wavy mat. Intervene in both groups for 2 weeks every 24 hours. Sacrum, Batex and Sacred Squares: 1 cc, Heels: 0/5cc, Batex:1/5cc Will Be Made. CONDITION: Pressure ulcer. ; Stage II decubitus ulcer PRIMARY OUTCOME: Create a pressure ulcer. Timepoint: Evaluation of pressure ulcers at the beginning of the study and Two weeks after the intervention. Method of measurement: Grading system for the substrate wound panel. INCLUSION CRITERIA: Having a Norton Criterion is less or equal 16 Having a Foley catheter
AN  - CN-01950068
AU  - Irct20160914029817N
PY  - 2018
ST  - Investigating the effect of Olive and Bitter almonds on pressure ulcers
T2  - https://trialsearch.who.int/Trial2.aspx?TrialID=IRCT20160914029817N8
TI  - Investigating the effect of Olive and Bitter almonds on pressure ulcers
UR  - https://www.cochranelibrary.com/central/doi/10.1002/central/CN-01950068/full
ID  - 49
ER  - 

TY  - JOUR
AB  - INTERVENTION: Intervention 1: First intervention group: The method of intervention were done as: every day, 1‐3 ml of olive oil ( was made by Exir company) we used in order for gently massage in the area like ears, scapula, spinal cord, lumbar, baettecks, cilia and sacrum, elbows , Heel and ankles. In deed the patients gave the nursing care like change position every 2 hours, and using wavy mattress (routine nursing care in the ward). Then, the incidence of bed sore and its grades will be investigated within one week after using this oil. Intervention 2: Second intervention group: The method of intervention were done as: every day, 1‐3 ml of sweet almond oil (was made by Barij essence) we used in order for gently massage in the area like ears, scapula, spinal cord, lumbar, baettecks, cilia and sacrum, elbows , Heel and ankles. In deed the patients gave the nursing care like change position every 2 hours, and using wavy mattress (routine nursing care in the ward). Then, the incidence of bed sore and its grades will be investigated within one week after using this oil. Intervention 3: control group: The control group, just giving the routine treatment such as, change position every 2 hours, and using wavy mattress. Then, the incidence of bed sore and its grades will be investigated within one week. CONDITION: Bed sore. ; Pressure ulcer of unspecified site PRIMARY OUTCOME: The percentage of people with bed sore in Braden questionnaire. Timepoint: Before the intervention begins, every 24 hours for one week, immediately after the intervention. Method of measurement: Braden International Standard (Standard Instrument). INCLUSION CRITERIA: All patients without Bed Sore Inability to movement or to move only with an instrument
AN  - CN-01903772
AU  - Irct20170124032147N
PY  - 2018
ST  - The Effect of Olive Oil and Sweet Almonds on the prevention of Bed Sore
T2  - https://trialsearch.who.int/Trial2.aspx?TrialID=IRCT20170124032147N4
TI  - The Effect of Olive Oil and Sweet Almonds on the prevention of Bed Sore
UR  - https://www.cochranelibrary.com/central/doi/10.1002/central/CN-01903772/full
ID  - 47
ER  - 

TY  - JOUR
AB  - INTERVENTION: Intervention 1: "Intervention group1: After washing the heel of the patients is prone to bed sore,Once a day, it will be dressed for a week with 4 cc of standard fish oil and at the end of the week it will be evaluated (Cooperative company producing powder and oil of Babolsar, Mazandaran province, Babolsar city). Intervention 2: Intervention group 2:After washing the heel of the patients is prone to bed sore,Once a day, it will be dressed for a week with 4 cc of standard olive oil and at the end of the week it will be evaluated (Loya Iran Co., Gilan, Roodbar. Intervention 3: Intervention group3: After washing the heel of the patients is prone to bed sore,Once a day, it will be dressed for a week with 5 cc of honey and at the end of the week it will be evaluated (Standard honey from Shahd Golha Co., Mashhad, Imam Reza Street, facing Mashhad Hotel) ". Intervention 4: Control group: Control group receive routine cares will include the change position every 2 hours and use of wavy mattress. All intervention groups will also receive routine care. CONDITION: L89.600 pressure ulcer. ; Pressure ulcer of unspecified heel, unstageable PRIMARY OUTCOME: Ulcer intensity of heel based on Braden scale. Timepoint: severe heel ulcer is evaluated before the intervention and one week after the end of the intervention. The duration of the intervention is one week. Method of measurement: Braden Grading Scale. INCLUSION CRITERIA: patients susceptible to bed sore based on Braden scale having 20‐60 years old Do not Sensitization to fish oil, olive oil or honey
AN  - CN-01908151
AU  - Irct20180227038885N
PY  - 2018
ST  - The comparison of fish oil, olive oil and honey of bed sore
T2  - https://trialsearch.who.int/Trial2.aspx?TrialID=IRCT20180227038885N1
TI  - The comparison of fish oil, olive oil and honey of bed sore
UR  - https://www.cochranelibrary.com/central/doi/10.1002/central/CN-01908151/full
ID  - 41
ER  - 

TY  - JOUR
AB  - INTERVENTION: Intervention 1: Intervention group: Group 1: The areas under pressure will be rubbed three times a day, with Aloe Vera gel for 30 days, at 8:00 am and these areas in every other day will be examined by Braden and NPUAP criteria up to 30 days. The brand of this gel is Aloe Vera gel and its scientific name is Aloe Barbadensis Miller. Intervention 2: Intervention group: Group 2: The areas under pressure will be rubbed three times a day, with olive oil for 30 days, at 8:00 am and these areas in every other day will be examined by Braden and NPUAP criteria up to 30 days. Intervention 3: Intervention group: Group 3: The areas under pressure will be rubbed three times a day, with a combination of Olive oil and Aloe Vera in 2: 3 ratio for 30 days, at 8:00 am and these areas in every other day will be examined by Braden and NPUAP criteria up to 30 days. Intervention 4: Control group: Group 4: There is no intervention in the control group.The areas under pressure will be checked in every other day by Braden and NPUAP criteria up to 30 days. CONDITION: pressure ulcer. ; Decubitus ulcer and pressure area PRIMARY OUTCOME: Prevention of pressure ulcer. Timepoint: At 8 o'clock in the morning, every other day, up to 30 days,. Method of measurement: braden and NPUAP scales. INCLUSION CRITERIA: Consent of the physician and the patient to participate Insensitivity to Aloe vera and olive oil no skin disease, cancer, diabetes,nervous and psychotic disorder and kidney failure Non‐use of nitroglycerin no addiction to drugs and alcohol earn points equal to 14‐6 from Braden scale lack of pressure ulcer in order to NPUAP scale Non‐use ofimmunosuppressive drugs having aged over 18 years No bleeding
AN  - CN-01951090
AU  - Irct20181105041563N
PY  - 2019
ST  - Comparative evaluation of the effect of Aloe Vera Gel, Olive oil and Compound Aloe Vera Gel- Olive oil on Prevention of pressure ulcer
T2  - https://trialsearch.who.int/Trial2.aspx?TrialID=IRCT20181105041563N4
TI  - Comparative evaluation of the effect of Aloe Vera Gel, Olive oil and Compound Aloe Vera Gel- Olive oil on Prevention of pressure ulcer
UR  - https://www.cochranelibrary.com/central/doi/10.1002/central/CN-01951090/full
ID  - 43
ER  - 

TY  - JOUR
AB  - INTERVENTION: Intervention 1: Active isolated stretching Group: The participants recieved an unassisted AIS (Agonist contraction stretching) of the flexor of the hand at the wrist joint. After sitting on a comfortable, height adjusted chairs (90 degrees of hip and knee flexion and feet on floor), each participant was advised to actively move the hand into extension at the wrist joint, beginning the stretch of the flexors.Then requested to use their left hand to gently move the hand into further extension and apply a gentle stretch (Force should not exceed 1 pound). The stretch phase was not exceeded more than 2 seconds. After performing the stretch, A time of 10 seconds was given to relax. The same protocol and procedure were used for all participants during the project. The participants repeated the same protocol for 8‐ 10 times . The prophylactic limb recieved AIS before the induction of muscle soreness, while therapeutic limb recieved AIS after the induction of muscle soreness. Intervention 2: Myofascial Release Group: The subjects in MFR group was performed self‐myofascial release technique by using Tennis ball with an invariant stroking rhythm from wrist all the way to the elbow on flexor aspect of the forearm with speed of 2‐3 seconds a with moderate pressure. Circular, back and forth stroking were performed in the prescribed area.The prophylactic limb recieved MFR before the induction of muscle soreness, while therapeutic limb recieved MFR after the induction of muscle soreness. Intervention 3: Olive oil Phonophoresis group. The participants recieved 1 MHz continues ultrasound (Enraf Nonius Sonopuls 490) with a power of 1 Watt/cm2 was used with a 3.5 cm diameter probe to the flexor aspect of the forearm from elbow to wrist in circular and figure of 8 manners. To ensure absorption, the probe was used at right angles. The session comprised of 10 minutes. The prophylactic limb recieved phonophorosis before the induction of muscle soreness, while therapeutic limb recieved CONDITION: Exercise induced muscle damage. ; Other and unspecified soft tissue disorders, not elsewhere classified PRIMARY OUTCOME: Grip strength. Timepoint: Recorded at baseline, after one hour and from day 1 to 7 after the induction of muscle soreness. Method of measurement: Recorded by a hand‐held dynamometer (Baseline, Fabrication Enterprises, USA). Muscle Soreness Score. Timepoint: Recorded at baseline, after one hour and from day 1 to 7 after the induction of muscle soreness. Method of measurement: Muscle soreness was assessed by Visual analog scale. Pain intensity. Timepoint: Recorded at baseline, after one hour and from day 1 to 7 after the induction of muscle soreness. Method of measurement: Pain intensity was assessed by Visual analog scale. Pain pressure Threshold. Timepoint: Recorded at baseline, after one hour and from day 1 to 7 after the induction of muscle soreness. Method of measurement: Pain Pressure threshold was measured by algometer (Baseline, Fabrication Enterprises, USA). Passive Range of motion at wrist joint. Timepoint: Recorded at baseline, after one hour and from day 1 to 7 after the induction of muscle soreness. Method of measurement: It was measured by a universal goniometer (ISOM Plastic, Isokinetics incorporation, USA). INCLUSION CRITERIA: Healthy, untrained and sedentary adults age ranging between 18‐30 years, without any upper arm injury or musculoskeletal disease. Absence of any known history of cardiovascular, neurological or metabolic disorders. Not trained for resistance training in the previous 6 months.
AN  - CN-01969715
AU  - Irct20181228042154N
PY  - 2019
ST  - exercise-induced muscle damage; prophylactic and therapeutic countermeasures
T2  - https://trialsearch.who.int/Trial2.aspx?TrialID=IRCT20181228042154N1
TI  - exercise-induced muscle damage; prophylactic and therapeutic countermeasures
UR  - https://www.cochranelibrary.com/central/doi/10.1002/central/CN-01969715/full
ID  - 50
ER  - 

TY  - JOUR
AB  - INTERVENTION: Intervention 1: Intervention group: The patients' skin is examined twice a day for 7 days and the sacrum area will be bandaged using an aloe vera gel preventive dressing. Regarding the dressing and the amount and percentage of the mentioned substances, it should be noted that the amount and percentage of the substance used is determined according to the recommendation of the manufacturer and the opinion of the pharmacologist, and the size of the gases is determined according to the opinion of the pharmacologist; Thus, the preventive dressing consists of a simple gas measuring 5 cm2 impregnated with 5 cc of aloe vera, which will be used in the anatomical region of the sacrum to prevent pressure injury. It should be noted that pure aloe vera gel (100%) will be supplied by Siegol company. Intervention 2: Intervention group: The patients' skin is examined twice a day for 7 days and the sacrum area will be bandaged using an olive oil preventive dressing. Regarding the dressing and the amount and percentage of the mentioned substances, it should be noted that the amount and percentage of the substance used is determined according to the recommendation of the manufacturer and the opinion of the pharmacologist, and the size of the gases is determined according to the opinion of the pharmacologist; Thus, the preventive dressing consists of a simple gas measuring 5 cm2 impregnated with 5 cc of olive oil, which will be used in the anatomical region of the sacrum to prevent pressure injury. It should be noted that pure olive oil (100%) will be supplied by Bahar company. Intervention 3: Control group: Patients' skin will be examined twice a day for 7 days, using a preventative dressing without any special substance. CONDITION: Pressure injury. ; Pressure ulcer PRIMARY OUTCOME: Pressure injury. Timepoint: Twice, everyday for 7 day. Method of measurement: Pressure injury staging system. INCLUSION CRITERIA: The patient or his/her family's informed consent to participate in the study. Aged above 18 years old. The absence of pressure injury on arrival at ICU. Patients with moderate to high risk based on the score they achieved from the Braden criterion at entry (score 14 and below).
AN  - CN-02187684
AU  - Irct20200105046008N
PY  - 2020
ST  - The effect of Aleo Vera and Olive Oil preventive dressing usage on pressure injury development
T2  - https://trialsearch.who.int/Trial2.aspx?TrialID=IRCT20200105046008N1
TI  - The effect of Aleo Vera and Olive Oil preventive dressing usage on pressure injury development
UR  - https://www.cochranelibrary.com/central/doi/10.1002/central/CN-02187684/full
ID  - 48
ER  - 

TY  - JOUR
AB  - Significance: Optimal skin wound healing is crucial for maintaining tissue homeostasis, particularly in response to an injury. The skin immune system is under regulation of mediators such as bioactive lipids and cytokines that can initiate an immune response with controlled inflammation, followed by efficient resolution. However, nutritional deficiency impacts wound healing by hindering fibroblast proliferation, collagen synthesis, and epithelialization, among other crucial functions. In this way, the correct nutritional support of bioactive lipids and of other essential nutrients plays an important role in the outcome of the wound healing process. Recent Advances and Critical Issues: Several studies have revealed the potential role of lipids as a treatment for the healing of skin wounds. Unsaturated fatty acids such as linoleic acid, alpha-linolenic acid, oleic acid, and most of their bioactive products have shown an effective role as a topical treatment of chronic skin wounds. Their effect, when the treatment starts at day 0, has been observed mainly in the inflammatory phase of the wound healing process. Moreover, some of them were associated with different dressings and were tested for clinical purposes, including pluronic gel, nanocapsules, collagen films and matrices, and polymeric bandages. Therefore, future research is still needed to evaluate these dressing technologies in association with different bioactive fatty acids in a wound healing context. Future Directions: This review summarizes the main results of the available clinical trials and basic research studies and provides evidence-based conclusions. Together, current data encourage the use of bioactive fatty acids for an optimal wound healing resolution.Copyright © 2020 by Mary Ann Liebert, Inc., publishers.
AD  - E.P. De Araujo, Faculty of Nursing, University of Campinas, Rua Tessalia Vieira de Camargo 126, Campinas 13083-887, Brazil. E-mail: pa.eliana@gmail.com
AU  - Jara, Carlos Poblete
AU  - Mendes, Natalia Ferreira
AU  - Prado, Thais Paulino Do
AU  - De Araujo, Eliana Pereira
DO  - http://dx.doi.org/10.1089/wound.2019.1105
IS  - 8
KW  - *biological activity
*chronic inflammation/dt [Drug Therapy]
chronic wound
clinical assessment
clinical evaluation
clinical trial (topic)
decubitus
dermatitis/dt [Drug Therapy]
evidence based practice
human
intracellular signaling
lipid composition
multicenter study (topic)
nutritional deficiency
priority journal
randomized controlled trial (topic)
review
*skin injury/dt [Drug Therapy]
systematic review (topic)
translational research
wound healing
12 hydroxyicosatetraenoic acid/pd [Pharmacology]
arachidonic acid
beta arrestin/ec [Endogenous Compound]
docosahexaenoic acid
endocannabinoid
erucic acid/dt [Drug Therapy]
extra virgin olive oil/dt [Drug Therapy]
extra virgin olive oil/pd [Pharmacology]
*fatty acid/dt [Drug Therapy]
G protein coupled receptor/ec [Endogenous Compound]
G protein coupled receptor 120/ec [Endogenous Compound]
G protein coupled receptor 40/ec [Endogenous Compound]
icosanoid/dt [Drug Therapy]
icosanoid/ec [Endogenous Compound]
icosanoid/pd [Pharmacology]
icosapentaenoic acid
leukotriene
linoleic acid
linolenic acid
lipoxin
oleic acid/dt [Drug Therapy]
omega 3 fatty acid
omega 6 fatty acid
phosphatidylinositol 3 kinase/ec [Endogenous Compound]
poloxamer
prostaglandin
prostaglandin E receptor 2/ec [Endogenous Compound]
prostaglandin E receptor 3/ec [Endogenous Compound]
prostaglandin E receptor 4/ec [Endogenous Compound]
prostanoid receptor/ec [Endogenous Compound]
skin lipid
thromboxane
unclassified drug
prostaglandin D1 receptor/ec [Endogenous Compound]
LA  - English
PY  - 2020
SN  - 2162-1918
2162-1934
SP  - 472-490
ST  - Bioactive Fatty Acids in the Resolution of Chronic Inflammation in Skin Wounds
T2  - Advances in Wound Care
TI  - Bioactive Fatty Acids in the Resolution of Chronic Inflammation in Skin Wounds
UR  - http://www.liebertpub.com/overview/advances-in-wound-care-brvolume-1/280/
http://ovidsp.ovid.com/ovidweb.cgi?T=JS&PAGE=reference&D=emed21&NEWS=N&AN=633015912
VL  - 9
ID  - 14
ER  - 

TY  - JOUR
AB  - Introduction and Aim: Prevention of pressure injuries in patients hospitalized in intensive care units is significantly important. Therefore, in the present study, the effect of using olive oil and fish oil prophylactic dressings on the development of heel pressure injuries was investigated. Methods: The present study was a clinical trial conducted in the intensive care unit of Shahid Beheshti Hospital, in Yasuj. Fifty patients, who were at moderate to high risk of pressure injuries development, were randomly divided into two groups based on the mean score of the Braden scale. In one group, patients' heels were dressed using olive oil prophylactic dressing, and in the other group, patients' heels were dressed using fish oil prophylactic dressing. The dressings were changed 3 times a day. Collected data were then analyzed using SPSS v16. Results: No significant difference was determined in demographic variables among the two groups (p<0.05). In terms of the development of heel pressure injuries, none of the patients in the olive oil and fish oil groups had pressure injuries. Conclusion: There were no statistically significant differences in either treatment group related to heel pressure injuries outcomes during the 7 days observed in the study. Additionally, both dressings had the same effects. Further studies are recommended in this regard.
AN  - WOS:000510897900001
AU  - Karimi, Z.
AU  - Mousavizadeh, A.
AU  - Rafiei, H.
AU  - Abdi, N.
AU  - Behnammoghadam, M.
AU  - Khastavaneh, M.
AU  - Shahini, S.
DO  - 10.2147/ccid.S237728
N1  - Karimi, Zohreh Mousavizadeh, Ali Rafiei, Hossein Abdi, Naeem Behnammoghadam, Mohammad Khastavaneh, Maryam Shahini, Sharif
Abdi, Naeem/AAS-2426-2020
khastavaneh, maryam/0000-0002-3136-1795
PY  - 2020
SN  - 1178-7015
SP  - 59-65
ST  - The Effect of Using Olive Oil and Fish Oil Prophylactic Dressings on Heel Pressure Injury Development in Critically Ill Patients
T2  - Clinical Cosmetic and Investigational Dermatology
TI  - The Effect of Using Olive Oil and Fish Oil Prophylactic Dressings on Heel Pressure Injury Development in Critically Ill Patients
UR  - <Go to ISI>://WOS:000510897900001
VL  - 13
ID  - 79
ER  - 

TY  - JOUR
AD  - Associate Professor, School of Nursing, University of North Carolina at Greensboro
Professor, College of Nursing, Faculty of Health Sciences, University of Manitoba, Winnipeg, Canada
AN  - 107816788. Language: English. Entry Date: 20140905. Revision Date: 20200708. Publication Type: Journal Article
AU  - Krowchuk, Heidi V.
AU  - Woodgate, Roberta
DB  - CINAHL Complete
DO  - 10.1097/NMC.0000000000000072
DP  - EBSCOhost
IS  - 5
KW  - Antiinfective Agents, Local -- Adverse Effects -- In Infancy and Childhood
Infant, Newborn
Skin Care
Olive Oil
Pressure Ulcer
Siblings -- Psychosocial Factors
Childhood Neoplasms
N1  - abstract; pictorial. Journal Subset: Core Nursing; Double Blind Peer Reviewed; Editorial Board Reviewed; Expert Peer Reviewed; Nursing; Peer Reviewed; USA. Special Interest: Obstetric Care; Pediatric Care. NLM UID: 7605941.
PMID: NLM25137086.
PY  - 2014
SN  - 0361-929X
SP  - 336-338
ST  - TOWARD EVIDENCE-BASED PRACTICE
T2  - MCN: The American Journal of Maternal Child Nursing
TI  - TOWARD EVIDENCE-BASED PRACTICE
UR  - https://search.ebscohost.com/login.aspx?direct=true&AuthType=ip,sso&db=ccm&AN=107816788&site=ehost-live&scope=site&custid=s8978822
VL  - 39
ID  - 65
ER  - 

TY  - JOUR
AD  - Doctoranda por la Universidad de Jaén. Jaén
Experto en Urgencias y Emergencias por la Universidad de Jaén. Servicio de Urgencias del Complejo Hospitalario de Jaén. Jaén
AN  - 120003466. Language: Spanish. Entry Date: 20180407. Revision Date: 20191029. Publication Type: Article
AU  - López Franco, Maria Dolores
AU  - Chiquero Valenzuela, Sara
AU  - Garrido Miranda, José María
DB  - CINAHL Complete
DP  - EBSCOhost
IS  - 3
KW  - Olive Oil -- Therapeutic Use
Fatty Acids -- Therapeutic Use
Pressure Ulcer -- Prevention and Control
Treatment Outcomes -- Evaluation
Human
Systematic Review
Meta Analysis
Checklists
Confidence Intervals
N1  - meta analysis; research; systematic review; tables/charts. Journal Subset: Continental Europe; Editorial Board Reviewed; Europe; Expert Peer Reviewed; Nursing; Peer Reviewed. Special Interest: Evidence-Based Practice. Instrumentation: Critical Appraisal Skills Program (CASP). NLM UID: 9434454.
PY  - 2016
SN  - 1134-928X
SP  - 117-122
ST  - Eficacia del aceite de oliva virgen extra frente a los ácidos grasos hiperoxigenados en la prevención de las úlceras por presión: revisión sistemática con metaanálisis
T2  - Gerokomos
TI  - Eficacia del aceite de oliva virgen extra frente a los ácidos grasos hiperoxigenados en la prevención de las úlceras por presión: revisión sistemática con metaanálisis
UR  - https://search.ebscohost.com/login.aspx?direct=true&AuthType=ip,sso&db=ccm&AN=120003466&site=ehost-live&scope=site&custid=s8978822
VL  - 27
ID  - 59
ER  - 

TY  - JOUR
AB  - BACKGROUND: Pressure ulcers are considered an important issue, mainly affecting immobilized older patients. These pressure ulcers increase the care burden for the professional health service staff as well as pharmaceutical expenditure. There are a number of studies on the effectiveness of different products used for the prevention of pressure ulcers; however, most of these studies were carried out at a hospital level, basically using hyperoxygenated fatty acids (HOFA). There are no studies focused specifically on the use of olive-oil-based products and therefore this research is intended to find the most cost-effective treatment and achieve an alternative treatment. METHODS/DESIGN: The main objective is to assess the effectiveness of olive oil, comparing it with HOFA, to treat immobilized patients at home who are at risk of pressure ulcers. As a secondary objective, the cost-effectiveness balance of this new application with regard to the HOFA will be assessed. The study is designed as a noninferiority, triple-blinded, parallel, multi-center, randomized clinical trial. The scope of the study is the population attending primary health centers in Andalucía (Spain) in the regional areas of Malaga, Granada, Seville, and Cadiz. Immobilized patients at risk of pressure ulcers will be targeted. The target group will be treated by application of an olive-oil-based formula whereas the control group will be treated by application of HOFA to the control group. The follow-up period will be 16 weeks. The main variable will be the presence of pressure ulcers in the patient. Secondary variables include sociodemographic and clinical information, caregiver information, and whether technical support exists. Statistical analysis will include the Kolmogorov-Smirnov test, symmetry and kurtosis analysis, bivariate analysis using the Student's t and chi-squared tests as well as the Wilcoxon and the Man-Whitney U tests, ANOVA and multivariate logistic regression analysis. DISCUSSION: The regular use of olive-oil-based formulas should be effective in preventing pressure ulcers in immobilized patients, thus leading to a more cost-effective product and an alternative treatment. TRIAL REGISTRATION: Clinicaltrials.gov identifier: NCT01595347.
AD  - District of Primary Health Care Malaga-Guadalhorce, Andalusian Health Service, Malaga, Spain. ilupianezperez@gmail.com.
AN  - 24152576
AU  - Lupiáñez-Pérez, I.
AU  - Morilla-Herrera, J. C.
AU  - Ginel-Mendoza, L.
AU  - Martín-Santos, F. J.
AU  - Navarro-Moya, F. J.
AU  - Sepúlveda-Guerra, R. P.
AU  - Vázquez-Cerdeiros, R.
AU  - Cuevas-Fernández-Gallego, M.
AU  - Benítez-Serrano, I. M.
AU  - Lupiáñez-Pérez, Y.
AU  - Morales-Asencio, J. M.
C2  - PMC4016603
DA  - Oct 23
DO  - 10.1186/1745-6215-14-348
DP  - NLM
ET  - 2013/10/25
KW  - Clinical Protocols
Cost-Benefit Analysis
Drug Costs
Fatty Acids/economics/*therapeutic use
Humans
Immobilization/*adverse effects
Logistic Models
Multivariate Analysis
Olive Oil
Plant Oils/economics/*therapeutic use
Pressure Ulcer/diagnosis/economics/etiology/*prevention & control
*Primary Health Care
*Research Design
Spain
Time Factors
Treatment Outcome
LA  - eng
N1  - 1745-6215
Lupiáñez-Pérez, Inmaculada
Morilla-Herrera, Juan Carlos
Ginel-Mendoza, Leovigildo
Martín-Santos, Francisco Javier
Navarro-Moya, Francisco Javier
Sepúlveda-Guerra, Rafaela Pilar
Vázquez-Cerdeiros, Rosa
Cuevas-Fernández-Gallego, Magdalena
Benítez-Serrano, Isabel María
Lupiáñez-Pérez, Yolanda
Morales-Asencio, José Miguel
Comparative Study
Journal Article
Multicenter Study
Randomized Controlled Trial
Research Support, Non-U.S. Gov't
Trials. 2013 Oct 23;14:348. doi: 10.1186/1745-6215-14-348.
PY  - 2013
SN  - 1745-6215
SP  - 348
ST  - Effectiveness of olive oil for the prevention of pressure ulcers caused in immobilized patients within the scope of primary health care: study protocol for a randomized controlled trial
T2  - Trials
TI  - Effectiveness of olive oil for the prevention of pressure ulcers caused in immobilized patients within the scope of primary health care: study protocol for a randomized controlled trial
VL  - 14
ID  - 7
ER  - 

TY  - JOUR
AB  - Pressure ulcers represent a major current health problem and cause an important economic impact on the healthcare system. Most studies on the prevention of pressure ulcers have been carried out in hospital contexts, with respect to the use of hyperoxygenated fatty acids (HOFA), and to date no studies have specifically examined the use of olive oil-based treatments. AIM: To evaluate the cost of using extra virgin olive oil, rather than HOFA, in the prevention of pressure ulcers among persons with impaired mobility and receiving home care. STUDY DESIGN: Cost minimization analysis of the results obtained from a noninferiority, triple-blind, parallel, multicenter, randomized clinical trial. Population attending primary healthcare centers in Andalusia (Spain). STUDY SAMPLE: 831 immobilized patients at risk of suffering pressure ulcers. These persons were included in the study and randomly assigned as follows: 437 to the olive oil group and 394 to the HOFA group. At the end of the follow-up period, the results obtained by the olive oil group were not inferior to those of the HOFA group, and did not exceed the 10% delta limit. The total treatment cost for 16 weeks was €19,758 with HOFAs and €9,566 with olive oil. Overall, the olive oil treatment was €10,192 less costly. It has been concluded the noninferiority of olive oil makes this product an effective alternative for the prevention of pressure ulcers in patients who are immobilized and in a domestic environment. This treatment enables considerable savings in direct costs. TRIAL REGISTRATION: Clinicaltrials.gov Identifier: NCT01595347. Date: 2011-2013.
AD  - Málaga-Guadalhorce Primary Healthcare District, Andalusian Health Service.
Faculty of Health Sciences. University of Málaga.
Virgen de la Victoria University Hospital, Andalusian Health Service, Málaga.
AN  - 28922519
AU  - Lupiañez-Pérez, I.
AU  - Morilla-Herrera, J. C.
AU  - Kaknani-Uttumchandani, S.
AU  - Lupiañez-Perez, Y.
AU  - Cuevas-Fernandez-Gallego, M.
AU  - Martin-Santos, F.
AU  - Caro-Bautista, J.
AU  - Morales-Asencio, J. M.
DA  - Sep
DO  - 10.1111/wrr.12586
DP  - NLM
ET  - 2017/09/19
IS  - 5
KW  - Administration, Topical
Costs and Cost Analysis/*methods
Drug Costs/*statistics & numerical data
Fatty Acids/administration & dosage/*economics
Follow-Up Studies
Humans
Olive Oil/administration & dosage/*economics
Pressure Ulcer/economics/*prevention & control
Primary Health Care/*economics
Retrospective Studies
Spain
Time Factors
Wound Healing/*drug effects
LA  - eng
N1  - 1524-475x
Lupiañez-Pérez, Inmaculada
Morilla-Herrera, Juan Carlos
Kaknani-Uttumchandani, Shakira
Lupiañez-Perez, Yolanda
Cuevas-Fernandez-Gallego, Magdalena
Martin-Santos, Francisco
Caro-Bautista, Jorge
Morales-Asencio, Jose Miguel
Journal Article
Multicenter Study
Randomized Controlled Trial
Research Support, Non-U.S. Gov't
United States
Wound Repair Regen. 2017 Sep;25(5):846-851. doi: 10.1111/wrr.12586. Epub 2017 Nov 6.
PY  - 2017
SN  - 1067-1927
SP  - 846-851
ST  - A cost minimization analysis of olive oil vs. hyperoxygenated fatty acid treatment for the prevention of pressure ulcers in primary healthcare: A randomized controlled trial
T2  - Wound Repair Regen
TI  - A cost minimization analysis of olive oil vs. hyperoxygenated fatty acid treatment for the prevention of pressure ulcers in primary healthcare: A randomized controlled trial
VL  - 25
ID  - 8
ER  - 

TY  - JOUR
AB  - Pressure ulcers represent a major current health problem and produce an important economic impact on the healthcare system. Most of studies to prevent pressure ulcers have been carried out in hospital contexts, with respect to the use of hyperoxygenated fatty acids and to date, no studies have specifically examined the use of olive oil-based substances. METHODS AND DESIGN: Main objective: To assess the effectiveness of the use of olive oil, comparing it with hyperoxygenated fatty acids, for immobilised home-care patients at risk of suffering pressure ulcers. Design: Non-inferiority, triple-blind, parallel, multicentre, randomised clinical trial. Scope: Population attending Primary Healthcare Centres in Andalusia (Spain). Sample: 831 immobilised patients at risk of suffering pressure ulcers. RESULTS: The follow-up period was 16 weeks. Groups were similar after randomization. In the per protocol analysis, none of the body areas evaluated presented risk differences for pressure ulcers incidence that exceeded the 10% delta value established. Sacrum: Olive Oil 8 (2.55%) vs HOFA 8 (3.08%), ARR 0.53 (-2.2 to 3.26) Right heel: Olive Oil 4 (1.27%) vs HOFA 5 (1.92)%, ARR0.65 (-1.43 to 2.73). Left heel: Olive Oil 3 (0.96%) vs HOFA 3 (1.15%), ARR0.2 (-1.49 to 1.88). Right trochanter: Olive Oil 0 (0%) vs HOFA 4 (1.54%), ARR1.54 (0.04 to 3.03). Left trochanter: Olive Oil 1 (0.32%) vs HOFA 1 (0.38%), ARR0.07 (-0.91 to 1.04). In the intention to treat analysis the lower limit of the established confidence interval was never exceeded. DISCUSSION: The results obtained confirmed that the use of topical extra-virgin olive oil to prevent PU in the home environment, for immobilised patients at high risk, is not inferior to the use of HOFA. Further studies are needed to investigate the mechanism by which olive oil achieves this outcome. TRIAL REGISTRATION: Clinicaltrials.gov NCT01595347.
AD  - Malaga-Guadalhorce Primary Healthcare District, Andalusian Health Service, Malaga, Spain.
Faculty of Health Sciences, University of Malaga, Malaga, Spain.
Virgen de la Victoria University Hospital and Carlos Haya Regional Hospital, Andalusian Health Service, Malaga, Spain.
Costa del Sol Primary Healthcare District, Andalusian Health Service, Malaga, Spain.
AN  - 25886152
AU  - Lupiañez-Perez, I.
AU  - Uttumchandani, S. K.
AU  - Morilla-Herrera, J. C.
AU  - Martin-Santos, F. J.
AU  - Fernandez-Gallego, M. C.
AU  - Navarro-Moya, F. J.
AU  - Lupiañez-Perez, Y.
AU  - Contreras-Fernandez, E.
AU  - Morales-Asencio, J. M.
C2  - PMC4401455
DO  - 10.1371/journal.pone.0122238
DP  - NLM
ET  - 2015/04/18
IS  - 4
KW  - Aged
Aged, 80 and over
Caregivers
Fatty Acids/*therapeutic use
Female
Femur/pathology
Follow-Up Studies
Heel/pathology
Home Care Services
Humans
Immobilization/*adverse effects
Male
Middle Aged
Olive Oil/*therapeutic use
Patients
Pressure Ulcer/diagnosis/etiology/*prevention & control
Primary Health Care
Sacrum/pathology
Treatment Outcome
LA  - eng
N1  - 1932-6203
Lupiañez-Perez, Inmaculada
Uttumchandani, Shakira Kaknani
Morilla-Herrera, Juan Carlos
Martin-Santos, Francisco Javier
Fernandez-Gallego, Magdalena Cuevas
Navarro-Moya, Francisco Javier
Lupiañez-Perez, Yolanda
Contreras-Fernandez, Eugenio
Morales-Asencio, Jose Miguel
Clinical Trial
Journal Article
Multicenter Study
Randomized Controlled Trial
PLoS One. 2015 Apr 17;10(4):e0122238. doi: 10.1371/journal.pone.0122238. eCollection 2015.
PY  - 2015
SN  - 1932-6203
SP  - e0122238
ST  - Topical olive oil is not inferior to hyperoxygenated fatty aids to prevent pressure ulcers in high-risk immobilised patients in home care. Results of a multicentre randomised triple-blind controlled non-inferiority trial
T2  - PLoS One
TI  - Topical olive oil is not inferior to hyperoxygenated fatty aids to prevent pressure ulcers in high-risk immobilised patients in home care. Results of a multicentre randomised triple-blind controlled non-inferiority trial
VL  - 10
ID  - 6
ER  - 

TY  - JOUR
AB  - Background: Detecting pressure ulcer is an important nursing diagnostic care required for the patients hospitalized in ICU. The purpose of this study is to examine the effect of olive oil in preventing the development of pressure ulcer grade one in ICU patients. Methods: In this clinical trial, 72 patients eligible for hospitalization in hospitals of Isfahan University of Medical Sciences were divided randomly into two groups; control and intervention (receiving olive oil). The standard program of skincare was implemented on both the groups; in addition, olive oil was applied topically in the intervention group. The data was collected on the first day through demographic information and Braden pressure ulcer risk assessment scale. An infrared thermometer was used to record the local temperature of the ulcers daily. Assessments were made based on pressure ulcer scale for healing (PUSH) tool and the pressure ulcer area was examined per square cm on the first, fourth, and seventh day. The data collected was analyzed by Fisher's exact test, independent sample t-test and repeated measure analysis using SPSS (version 22). Results: On the fourth and seventh day, the PUSH score was lower in the olive oil group (7.50 ± 2.823 and 5.44 ± 3.806) than in the control group (9.50 ± 1.732 and 8.83 ± 2.864) (P-value <0.001). Also, a significant improvement of ulcer was observed in the olive oil group (mean difference = 3.56; P value <0.001) but no change was observed in the control group (mean difference = 0.75; P value = 0.052). Conclusions: Based on the effect of olive oil in the reduction of ulcer area and the average PUSH score obtained in ICU patients, the application of olive oil is recommended for healing grade one pressure ulcers. © 2020 BMJ Publishing Group. All rights reserved.
AD  - Department of Obstetrics and Gynecology, Infertility Fellowship, Qom University of Medical Sciences, Qom, Iran
Department of Emergency Medicine, School of Medicine, Shahrekord University of Medical Sciences, Shahrekord, Iran
Department of Emergency Medicine, School of Medicine, Isfahan University of Medical Sciences, Isfahan, Iran
Department of Critical Care Nursing, School of Nursing and Midwifery, Isfahan University of Medical Sciences, Isfahan, Iran
AU  - Miraj, S.
AU  - Pourafzali, S.
AU  - Ahmadabadi, Z.
AU  - Rafiei, Z.
C7  - 23
DB  - Scopus
DO  - 10.4103/ijpvm.IJPVM_545_18
IS  - 1
J2  - Int. J. Prev. Med.
KW  - Intensive care units
Iran
olive oil
pressure ulcer
adult
Article
controlled study
decubitus
female
hospital patient
human
intensive care unit
major clinical study
male
risk assessment
scoring system
single blind procedure
ulcer healing
LA  - English
M3  - Article
N1  - Cited By :3
Export Date: 14 December 2021
Correspondence Address: Rafiei, Z.; Department of Critical Care Nursing, Iran; email: zahrarafiee2014@gmail.com
PY  - 2020
SN  - 20087802 (ISSN)
ST  - Effect of olive oil in preventing the development of pressure ulcer grade one in intensive care unit patients
T2  - International Journal of Preventive Medicine
TI  - Effect of olive oil in preventing the development of pressure ulcer grade one in intensive care unit patients
UR  - https://www.scopus.com/inward/record.uri?eid=2-s2.0-85085079912&doi=10.4103%2fijpvm.IJPVM_545_18&partnerID=40&md5=0e710919736cbc12d9d5bbe085c39c33
VL  - 11
ID  - 90
ER  - 

TY  - JOUR
AB  - BACKGROUND: Pressure ulcers, localised injuries to the skin or underlying tissue, or both, occur when people cannot reposition themselves to relieve pressure on bony prominences. These wounds are difficult to heal, painful, expensive to manage and have a negative impact on quality of life. Prevention strategies include nutritional support and pressure redistribution. Dressing and topical agents aimed at prevention are also widely used, however, it remains unclear which, if any, are most effective. This is the first update of this review, which was originally published in 2013. OBJECTIVES: To evaluate the effects of dressings and topical agents on pressure ulcer prevention, in people of any age, without existing pressure ulcers, but considered to be at risk of developing one, in any healthcare setting. SEARCH METHODS: In March 2017 we searched the Cochrane Wounds Group Specialised Register, CENTRAL, MEDLINE, MEDLINE (In-Process & Other Non-Indexed Citations), Embase, and EBSCO CINAHL Plus. We searched clinical trials registries for ongoing trials, and bibliographies of relevant publications to identify further eligible trials. There was no restriction on language, date of trial or setting. In May 2018 we updated this search; as a result several trials are awaiting classification. SELECTION CRITERIA: We included randomised controlled trials that enrolled people at risk of pressure ulcers. DATA COLLECTION AND ANALYSIS: Two review authors independently selected trials, assessed risk of bias and extracted data. MAIN RESULTS: The original search identified nine trials; the updated searches identified a further nine trials meeting our inclusion criteria. Of the 18 trials (3629 participants), nine involved dressings; eight involved topical agents; and one included dressings and topical agents. All trials reported the primary outcome of pressure ulcer incidence.Topical agentsThere were five trials comparing fatty acid interventions to different treatments. Two trials compared fatty acid to olive oil. Pooled evidence shows that there is no clear difference in pressure ulcer incidence between groups, fatty acid versus olive oil (2 trials, n=1060; RR 1.28, 95% CI 0.76 to 2.17; low-certainty evidence, downgraded for very serious imprecision; or fatty acid versus standard care (2 trials, n=187; RR 0.70, 95% CI 0.41 to 1.18; low-certainty evidence, downgraded for serious risk of bias and serious imprecision). Trials reported that pressure ulcer incidence was lower with fatty acid-containing-treatment compared with a control compound of trisostearin and perfume (1 trial, n=331; RR 0.42, 95% CI 0.22 to 0.80; low-certainty evidence, downgraded for serious risk of bias and serious imprecision). Pooled evidence shows that there is no clear difference in incidence of adverse events between fatty acids and olive oil (1 trial, n=831; RR 2.22 95% CI 0.20 to 24.37; low-certainty evidence, downgraded for very serious imprecision).Four trials compared further different topical agents with placebo. Dimethyl sulfoxide (DMSO) cream may increase the risk of pressure ulcer incidence compared with placebo (1 trial, n=61; RR 1.99, 95% CI 1.10 to 3.57; low-certainty evidence; downgraded for serious risk of bias and serious imprecision). The other three trials reported no clear difference in pressure ulcer incidence between active topical agents and control/placebo; active lotion (1 trial, n=167; RR 0.73, 95% CI 0.45 to 1.19), Conotrane (1 trial, n=258; RR 0.74, 95% CI 0.52 to 1.07), Prevasore (1 trial, n=120; RR 0.33, 95% CI 0.04 to 3.11) (very low-certainty evidence, downgraded for very serious risk of bias and very serious imprecision). There was limited evidence from one trial to determine whether the application of a topical agent may delay or prevent the development of a pressure ulcer (Dermalex(TM) 9.8 days vs placebo 8.7 days). Further, two out of 76 reactions occurred in the Dermalex(TM) group compared with none out of 91 in the placebo group (RR 6.14, 95% CI 0.29 to 129.89; very low-certainty evidence; downgraded for very serious risk of bias and very serious imprecision).DressingsSix trials (n = 1247) compared a silicone dressing with no dressing. Silicone dressings may reduce pressure ulcer incidence (any stage) (RR 0.25, 95% CI 0.16 to 0.41; low-certainty evidence; downgraded for very serious risk of bias). In the one trial (n=77) we rated as being at low risk of bias, there was no clear difference in pressure ulcer incidence between silicone dressing and placebo-treated groups (RR 1.95, 95% CI 0.18 to 20.61; low-certainty evidence, downgraded for very serious imprecision).One trial (n=74) reported no clear difference in pressure ulcer incidence when a thin polyurethane dressing was compared with no dressing (RR 1.31, 95% CI 0.83 to 2.07). In the same trial pressure ulcer incidence was reported to be higher in an adhesive foam dressing compared with no dressing (RR 1.65, 95% CI 1.10 to 2.48). We rated evidence from this trial as very low certainty (downgraded for very serious risk of bias and serious imprecision).Four trials compared other dressings with different controls. Trials reported that there was no clear difference in pressure ulcer incidence between the following comparisons: polyurethane film and hydrocolloid dressing (n=160, RR 0.58, 95% CI 0.24 to 1.41); Kang' huier versus routine care n=100; RR 0.42, 95% CI 0.08 to 2.05); 'pressure ulcer preventive dressing' (PPD) versus no dressing (n=74; RR 0.18, 95% CI 0.04 to 0.76) We rated the evidence as very low certainty (downgraded for very serious risk of bias and serious or very serious imprecision). AUTHORS' CONCLUSIONS: Most of the trials exploring the impact of topical applications on pressure ulcer incidence showed no clear benefit or harm. Use of fatty acid versus a control compound (a cream that does not include fatty acid) may reduce the incidence of pressure ulcers. Silicone dressings may reduce pressure ulcer incidence (any stage). However the low level of evidence certainty means that additional research is required to confirm these results.
AD  - School of Nursing & Midwifery, Royal College of Surgeons in Ireland, 123 St. Stephen's Green, Dublin, Ireland, D2.
AN  - 30537080
AU  - Moore, Z. E.
AU  - Webster, J.
C2  - PMC6517041 Smith & Nephew and Molnlycke. The School of Nursing and Midwifery, RCSI has received a research grant from BSN Medical. Joan Webster: none known.
DA  - Dec 6
DO  - 10.1002/14651858.CD009362.pub3
DP  - NLM
ET  - 2018/12/12
IS  - 12
KW  - Administration, Cutaneous
Aged
Allantoin/administration & dosage
*Bandages
Dimethyl Sulfoxide/administration & dosage
Drug Administration Schedule
Drug Combinations
Fatty Acids/administration & dosage
Hexachlorophene/administration & dosage
Humans
Incidence
Middle Aged
Olive Oil/administration & dosage
Pressure Ulcer/epidemiology/*prevention & control
Randomized Controlled Trials as Topic
Silicones/administration & dosage
Skin Care/*methods
Skin Cream/*administration & dosage/chemistry
Squalene/administration & dosage
LA  - eng
N1  - 1469-493x
Moore, Zena Eh
Webster, Joan
Journal Article
Meta-Analysis
Research Support, Non-U.S. Gov't
Systematic Review
Cochrane Database Syst Rev. 2018 Dec 6;12(12):CD009362. doi: 10.1002/14651858.CD009362.pub3.
PY  - 2018
SN  - 1361-6137
SP  - Cd009362
ST  - Dressings and topical agents for preventing pressure ulcers
T2  - Cochrane Database Syst Rev
TI  - Dressings and topical agents for preventing pressure ulcers
VL  - 12
ID  - 1
ER  - 

TY  - JOUR
AB  - Pressure ulcers (UPP) represent an important sanitary problem affecting mostly elderly immobilized persons, increasing the burden of care to professionals in the health system, as well as pharmaceutical spending. There are studies of the effectiveness of various products in the prevention of the UPP, most made in hospitals and using fundamentally composed based on oily hyperbecome oxygenated acids (AGHO). There do not exist studies realized specifically with cream of olive oil. AIMS: Principal: To verify the efficiency of a new intervention of UPP's prevention in immobilized patients consisting in the application of cream of olive oil. Secondary: To evaluate the cost ‐ efficiency of this new intervention opposite to AGHO's application. To value the degree of satisfaction of the patient and his keeper with regard to the use of cream of olive oil. METHODOLOGY DESIGN: clinical Test randomized with two parallel branches. AREA: Population consultant of the health centers in the province of Malaga. SUBJECTS OF STUDY: Patients immobilized at the risk of developing UPP. INTERVENTION: Administration of cream of olive oil to the group of intervention and AGHO's administration to the group control. Follow‐up for one year. VARIABLES. Principal variable: UPP's appearance. Secondary: Demographic and clinical data, presence of technical supports, information of the caragiver and questionnaire of satisfaction. STATISTICAL ANALYSIS: Test. Exact of Fischer. Odds's calculation ratio. Shapiro‐Wilk's test. Parametric test t‐ student or test U of Mann‐Whitney. Reason of the increase cost efficiency (ICER). Logistic regression model multivariant.
AN  - CN-02019719
AU  - Nct
KW  - Pressure Ulcer
Ulcer
PY  - 2012
ST  - Olive Oil's Cream Effectiveness in Prevention of Pressure Ulcers in Immobilized Patients in Primary Care
T2  - https://clinicaltrials.gov/show/NCT01595347
TI  - Olive Oil's Cream Effectiveness in Prevention of Pressure Ulcers in Immobilized Patients in Primary Care
UR  - https://www.cochranelibrary.com/central/doi/10.1002/central/CN-02019719/full
ID  - 40
ER  - 

TY  - JOUR
AB  - The purpose of the present paper was to determine the effectiveness of ozone-depleted vegetable (olive) oil in healing pressure ulcers. In the experimental study, 21 male Sprague Dawley rats were used. The rats were divided into three equal groups. The ischaemia reperfusion cycle model was used to create pressure ulcers in the rats. The model used for 3 days until the wound was opened. Transparent acetate (0.1 × 0.1 mm2) was placed on the wound and the wound area was drawn with acetate pen. Data were evaluated with AutoCAD. Measurements were made on days 0, 7, 14 and 21, and the effect of ozone on wound healing was compared with the other two groups. Wound area averages were calculated as 63.03 ± 19.90 mm2 for the ozone group, 61.48 ± 14.81 mm2 for the olive oil group and 50.89 ± 4.30 mm2 for the 0.9% NaCl group. The percentage of wound area change was 97.35% for the ozone group, 91.88% for the olive oil group and 86.87% for the 0.9% NaCl group. It was concluded that ozone oil applied in a rat ischaemia reperfusion cycle model is effective in wound healing, suggesting that ozone oil can be used in pressure ulcer dressings. © 2018 Scibulcom Ltd. All rights reserved.
AD  - Nursing Department, Health Science Faculty, Istanbul Medeniyet University, D-100 Street, 34, Istanbul, 700, Turkey
Nursing Department, Health Science Faculty, Mugla Sitki Kocman University, Marmaris Street, Kotekli, Mugla, Turkey
AU  - Orhan, B.
AU  - Manav, G.
DB  - Scopus
IS  - 2
J2  - Oxid. Commun.
KW  - Ozone oil
Pressure ulcer
Rat
Wound healing
LA  - English
M3  - Article
N1  - Export Date: 14 December 2021
Correspondence Address: Orhan, B.; Nursing Department, D-100 Street, 34, Turkey; email: berna.orhan@medeniyet.edu.tr
PY  - 2018
SN  - 02094541 (ISSN)
SP  - 329-335
ST  - Effects of ozone oil on wound healing in rats with pressure ulcer
T2  - Oxidation Communications
TI  - Effects of ozone oil on wound healing in rats with pressure ulcer
UR  - https://www.scopus.com/inward/record.uri?eid=2-s2.0-85049672352&partnerID=40&md5=3b0c5f7a56bc20f87a22b49e2b0bc20c
VL  - 41
ID  - 95
ER  - 

TY  - JOUR
AB  - OBJECTIVE: Aloe vera is a medicinal plant that has been traditionally used to accelerate wound healing. Olive oil is also a natural product that may contribute to wound healing owing to its antimicrobial and anti-inflammatory effects. The present study aimed to evaluate the effect of an Aloe vera-olive oil (AVO) combination cream on the healing process of chronic wounds. METHOD: In this randomised, double-blind, comparator-controlled, parallel-group trial, patients with chronic wounds were treated with either AVO cream or phenytoin cream as the standard treatment for a period of 30 days. Wound healing was evaluated using Bates-Jensen assessment tool and the severity of pain was assessed using a visual analogue scale (VAS). RESULTS: After initial assessment, 60 patients with chronic wounds (41 with pressure ulcer, 13 with diabetic wounds and 6 with venous ulcers), were recruited and randomised into 2 groups of 30. After 30 days of treatment, significant improvements in the wound size, depth, and edges; necrotic tissue type and amount; exudate type and amount; colour of wound surroundings; and peripheral tissue oedema score were observed in the AVO cream group (p<0.001). The total score of wound healing showed significant improvement with both AVO (p<0.001) and phenytoin (p<0.01) creams, although AVO was more efficacious (p<0.001). Likewise, although both treatments reduced the initial VAS score, the efficacy of AVO was significantly greater (p<0.001). CONCLUSION: AVO cream significantly accelerates biological healing of chronic wounds and helps to reduce pain severity with a higher efficacy compared with phenytoin cream.
AD  - Chemical Injuries Research Center, Baqiyatallah University of Medical Sciences, Tehran, Iran.
Health Research Center, Baqiyatallah University of Medical Sciences, Tehran, Iran.
Pharmaceutical Consultant, Pharmaceutical Sciences Branch, Islamic Azad University, Tehran, Iran.
Department of Physiology and Pharmacology, School of Medicine, North Khorasan University of Medical Sciences, Bojnurd, Iran.
Nephrology and Urology Research Center, Baqiyatallah University of Medical Sciences, Tehran, Iran.
Biotechnology Research Center, Mashhad University of Medical Sciences, Mashhad, Iran.
Metabolic Research Centre, Royal Perth Hospital, School of Medicine and Pharmacology, University of Western Australia, Perth, Australia.
AN  - 26488737
AU  - Panahi, Y.
AU  - Izadi, M.
AU  - Sayyadi, N.
AU  - Rezaee, R.
AU  - Jonaidi-Jafari, N.
AU  - Beiraghdar, F.
AU  - Zamani, A.
AU  - Sahebkar, A.
DA  - Oct
DO  - 10.12968/jowc.2015.24.10.459
DP  - NLM
ET  - 2015/10/22
IS  - 10
KW  - Aloe
Anti-Infective Agents/therapeutic use
Chronic Disease
Double-Blind Method
Drug Therapy, Combination
Humans
Olive Oil/*administration & dosage
Pain/classification/etiology/*prevention & control
Pain Measurement
Phenytoin/*therapeutic use
*Phytotherapy
Plant Preparations/*administration & dosage
Treatment Outcome
Wound Healing/*drug effects
Wounds and Injuries/complications/*drug therapy
Aloe vera
olive oil
randomised controlled trial
skin
wound
LA  - eng
N1  - Panahi, Y
Izadi, M
Sayyadi, N
Rezaee, R
Jonaidi-Jafari, N
Beiraghdar, F
Zamani, A
Sahebkar, A
Comparative Study
Journal Article
Randomized Controlled Trial
England
J Wound Care. 2015 Oct;24(10):459-60, 462-5. doi: 10.12968/jowc.2015.24.10.459.
PY  - 2015
SN  - 0969-0700 (Print)
0969-0700
SP  - 459-60, 462-5
ST  - Comparative trial of Aloe vera/olive oil combination cream versus phenytoin cream in the treatment of chronic wounds
T2  - J Wound Care
TI  - Comparative trial of Aloe vera/olive oil combination cream versus phenytoin cream in the treatment of chronic wounds
VL  - 24
ID  - 10
ER  - 

TY  - JOUR
AB  - BACKGROUND: One of the most common problems in the intensive care unit (ICU) is the incidence of pressure ulcer or bedsore. This research was conducted with the aim to compare the effect of henna and olive on pressure ulcer grade one in ICU patients hospitalized in the selected hospitals of Isfahan University of Medical Science in 2016. MATERIALS AND METHODS: This study conducted on 108 ICU patients with pressure ulcer. Patients were randomly divided into three groups. The two intervention groups were treated with olive oil and henna oil, respectively, and the third group was the control group. Data were collected using a demographic information questionnaire, Braden pressure ulcer risk assessment scale, and a table for daily record of the skin temperature before and within 1 week of the study. Data were analyzed in SPSS 22 using independent t-test, repeated-measures ANOVA, and Fisher's exact test. RESULTS: The results showed a significant difference between the two henna and olive groups in the mean score of pressure ulcer measured through the pressure ulcer scale for healing tool (P < 0.05). The mean area of the ulcer on days 4 and 7 in the henna oil group was lower than that in the olive oil and control groups (P < 0.001). CONCLUSION: The results of this study showed that both henna and olive oils were effective in healing the pressure ulcer. However, henna oil showed better results in reducing the area of pressure ulcers over time.
AD  - Department of Nursing, Faculty Member, Faculty of Nursing and Midwifery, Young Researches and Elite Club, Isfahan (Khorasgan) Branch, Islamic Azad University, Isfahan, Iran.
Department of Emergency Medicine, Faculty of Medicine, Isfahan University of Medical Sciences, Isfahan, Iran.
Hypertension Research Center, Isfahan Cardiovascular Research Institute, School of Nursing and Midwifery, Isfahan, Iran.
Department of Critical Care Nursing, Faculty of Nursing and Midwifery, Isfahan University of Medical Sciences, Isfahan, Iran.
AN  - 31897406
AU  - Poursadra, E.
AU  - Anvari-Tafti, M.
AU  - Dehghani, A.
AU  - Eghbali-Babadi, M.
AU  - Rafiei, Z.
C2  - PMC6909547
DO  - 10.4103/abr.abr_207_19
DP  - NLM
ET  - 2020/01/04
KW  - Braden scale
henna oil
intensive care unit
olive oil
pressure ulcer
pressure ulcer scale for healing tool
LA  - eng
N1  - 2277-9175
Poursadra, Elahe
Anvari-Tafti, Motahare
Dehghani, Asieh
Eghbali-Babadi, Maryam
Rafiei, Zahra
Journal Article
Adv Biomed Res. 2019 Nov 27;8:68. doi: 10.4103/abr.abr_207_19. eCollection 2019.
PY  - 2019
SN  - 2277-9175 (Print)
2277-9175
SP  - 68
ST  - Comparing the Effect of Henna Oil and Olive Oil on Pressure Ulcer Grade One in Intensive Care Units Patients
T2  - Adv Biomed Res
TI  - Comparing the Effect of Henna Oil and Olive Oil on Pressure Ulcer Grade One in Intensive Care Units Patients
VL  - 8
ID  - 4
ER  - 

TY  - JOUR
AB  - A case of central pontine mylenosis (CPM) for up to eight years with quadriplegia, burble palsy, facial palsy, diabetes, hypertension, NG tube, Catheterization is presented. A plan of care by educating their family members about bed sore prevention, progression, body positioning/ postural care general body passive exercises and chest care was given. Addition of olive oilmassage & soft tissue techniques at the pressure areas was also used to aid in pressure sores prevention. The patient survived for up to eight years and was completely bed ridden during this time period but no bedsores developed in any region of body.
AD  - M. Q. Raza Meer, Rawalpindi Institute of Cardiology, Rawalpindi, Pakistan. E-mail: qasimraza1984@yahoo.com
AU  - Raza Meer, Muhammad Qasim
IS  - 2
KW  - aged
article
body position
bulbar paralysis
case report
*central pontine myelinolysis/th [Therapy]
*decubitus/dt [Drug Therapy]
*decubitus/pc [Prevention]
decubitus/dt [Drug Therapy]
facial nerve paralysis
female
health education
human
massage
nose feeding
quadriplegia
*soft tissue therapy
tracheostomy
urinary catheter
ventilator
*olive oil/dt [Drug Therapy]
*soft tissue technique
LA  - English
PY  - 2014
SN  - 0303-5212
SP  - 228-229
ST  - Soft tissue technique and olive oil massage prevent pressure sores in central pontine mylenosis (CPM)
T2  - Rawal Medical Journal
TI  - Soft tissue technique and olive oil massage prevent pressure sores in central pontine mylenosis (CPM)
UR  - http://www.ejmanager.com/mnstemps/27/27-1384245940.pdf?t=1398496224
http://ovidsp.ovid.com/ovidweb.cgi?T=JS&PAGE=reference&D=emed15&NEWS=N&AN=372958078
VL  - 39
ID  - 27
ER  - 

TY  - JOUR
AB  - Background and goal: bedsores caused by long press. The aim of this study was to influence olive oil on the prevention of bedsores. Materials and Methods: This randomized clinical trial in 1392 to 1394 in southern Iran on 70 people who targeted sampling and in the 2 intervention groups and 1 control group, was done. In the control group, the usual skin care samples include changing positions every two hours and mattresses raging over a period of two weeks and in addition to usual care groups, once a day for 15 ml olive oil on areas of the body and massage gently rubbed. Data Pro SPSS20 chi-square test, Fisher exact test and t-test were analyzed. Results: The results showed that 5 patients in the intervention group (14.2 percent) and 30 patients with bed sores (85.8 percent) had no bedsores. In the control group, 12 patients (34.2 percent) and 23 patients with bedsores (65.8 percent) were suffering from bedsores. Conclusion: The findings of this study showed that topical application of olive oil could be effective in preventing bedsores. These results can be in the form of an independent intervention in the intensive care unit nurses help to prevent and reduce the incidence of bedsores.
AN  - WOS:000404036600106
AU  - Saeedinejad, S.
AU  - Rostaminejad, A.
AU  - Abdi, N.
AU  - Moazamfard, M.
AU  - AkvanPaymard
AU  - Behnammoghadam, M.
IS  - 2
N1  - Saeedinejad, Sayyedzaker Rostaminejad, Akbar Abdi, Naeem Moazamfard, Mostafa AkvanPaymard Behnammoghadam, Mohammad
Abdi, Naeem/AAS-2426-2020
2278-599x
PY  - 2017
SN  - 0976-2612
SP  - 1172-1176
ST  - Olive Oil as Treatment for Bedsore: a Randomized Clinical Trial
T2  - International Journal of Advanced Biotechnology and Research
TI  - Olive Oil as Treatment for Bedsore: a Randomized Clinical Trial
UR  - <Go to ISI>://WOS:000404036600106
VL  - 8
ID  - 75
ER  - 

TY  - JOUR
AB  - The curative effect of ozonated olive oil was evaluated using mouse models of cut wounds and pressure ulcers (decubitus or bedsores). Although ozonated olive oil did not significantly accelerate or decelerate wound contraction in either model, some histological modifications were observed. Ozonated olive oil induced blood coagulation in the hypodermis and cell infiltration in the dermis 1 day after its application. Moreover, it enhanced the formation of granulation tissue 10 days after application. These results indicate that ozonated olive oil promotes granulation tissue formation and is effective in the healing of wounds and pressure ulcers.
AN  - WOS:000252403800010
AU  - Sakazaki, F.
AU  - Kataoka, H.
AU  - Okuno, T.
AU  - Ueno, H.
AU  - Semma, M.
AU  - Ichikawa, A.
AU  - Nakamuro, K.
DO  - 10.1080/01919510701618205
IS  - 6
N1  - Sakazaki, F. Kataoka, H. Okuno, T. Ueno, H. Semma, M. Ichikawa, A. Nakamuro, K.
World Congress on Ozone and Ultraviolet Technologies
Aug 27-29, 2007
Los Angeles, CA
Sakazaki, Fumitoshi/K-4137-2014
Sakazaki, Fumitoshi/0000-0003-0586-4986
1547-6545
PY  - 2007
SN  - 0191-9512
SP  - 503-507
ST  - Ozonated olive oil enhances the growth of granulation tissue in a mouse model of pressure ulcer
T2  - Ozone-Science & Engineering
TI  - Ozonated olive oil enhances the growth of granulation tissue in a mouse model of pressure ulcer
UR  - <Go to ISI>://WOS:000252403800010
VL  - 29
ID  - 68
ER  - 

TY  - JOUR
AB  - The pressure injury environment is characterized by overproduction of reactive oxygen species and exacerbated inflammation, which impair the healing of these lesions. Mediterranean-like diet may be a good intervention to improve the healing of pressure injury owing to its anti-inflammatory and antioxidant components. Thus, this study evaluated the hypothesis that olive oil, as a main source of lipid in Mediterranean diet, could improve cutaneous wound healing of pressure injury in mice. Male Swiss mice were randomly divided into standard, olive oil, or soybean oil plus olive oil groups and fat represented 10% of total calories in all groups. Four weeks after the beginning of diet administration, 2 cycles of ischemia–reperfusion (IR) by external application of 2 magnets disks were performed in the dorsal skin to induce pressure injury formation. Fourteen days after the end of the second IR cycle, olive oil-based diet reduced neutrophils cells and cyclooxygenase-2 protein expression and increased nitric oxide synthase-2 and protein and lipid oxidation. Olive oil based-diet also increased nuclear factor erythroid 2-related factor 2 protein expression and collagen type I precursor protein expression. In addition, administration of olive oil-based diet promoted wound closure at 7, 10, and 14 days after the end of the second IR cycle. These findings support the hypothesis that olive oil-based diet improves cutaneous wound healing of pressure injury in mice through the reduction of inflammation and stimulation of redox equilibrium.
Le milieu de la lésion de pression est caractérisé par une surproduction d'espèces réactives de l'oxygène et une inflammation exacerbée, nuisant ainsi à la guérison de ces lésions. Un régime de type méditerranéen peut être une bonne intervention pour améliorer la guérison des lésions de pression en raison de ses composants anti-inflammatoires et antioxydants. Cette étude évalue donc l'hypothèse selon laquelle l'huile d'olive, principale source de lipides dans l'alimentation méditerranéenne, pourrait améliorer la cicatrisation des plaies cutanées dues aux lésions de pression chez la souris. Les souris suisses mâles sont réparties au hasard dans 3 groupes : standard, huile d'olive, huile de soja plus huile d'olive; la graisse contient 10 % des calories totales dans tous les groupes. Quatre semaines après le début du régime alimentaire, deux cycles d'ischémie-reperfusion (« IR ») par application externe de deux disques magnétiques sont réalisés dans la peau du dos pour induire la formation de lésions de pression. Quatorze jours après la fin du deuxième cycle IR, le régime à base d'huile d'olive diminue l'expression protéique des cellules neutrophiles et de la cyclooxygénase-2; de plus, il augmente l'oxydation de l'oxyde nitrique synthase-2 et l'oxydation des protéines et des lipides. Le régime alimentaire à base d'huile d'olive augmente également l'expression protéique du facteur 2 associé au facteur nucléaire érythroïde 2 et l'expression de la protéine précurseur du collagène de type I. En outre, une alimentation à base d'huile d'olive favorise la fermeture de la plaie, 7, 10 et 14 jours après la fin du deuxième cycle d'injection. Ces résultats corroborent l'hypothèse selon laquelle un régime alimentaire à base d'huile d'olive améliore la cicatrisation cutanée des plaies de pression chez la souris en réduisant l'inflammation et en stimulant l'équilibre rédox. [Traduit par la Rédaction]
AD  - Rio de Janeiro State University (UERJ), Histology and Embryology Department – Tissue Repair Laboratory, Av. Marechal Rondon, 381/HLA, RJ 20950-003, Brazil.
AN  - 139385610. Language: English. Entry Date: 20191104. Revision Date: 20201102. Publication Type: Article
AU  - Schanuel, Fernanda Seabra
AU  - Saguie, Bianca Oliveira
AU  - Monte-Alto-Costa, Andréa
DB  - CINAHL Complete
DO  - 10.1139/apnm-2018-0845
DP  - EBSCOhost
IS  - 11
KW  - Pressure Ulcer -- Therapy
Olive Oil -- Therapeutic Use
Nitric Oxide -- Therapeutic Use
Transcription Factors -- Therapeutic Use
Lipids -- Therapeutic Use
Wound Healing
Mediterranean Diet
Animal Studies
Mice
Soybean Oil
Dietary Fats
Reperfusion Injury -- Therapy
Neutrophils -- Analysis
Oxidoreductases -- Blood
Gene Expression
Inflammation -- Prevention and Control
N1  - pictorial; research; tables/charts. Journal Subset: Biomedical; Canada; Editorial Board Reviewed; Expert Peer Reviewed; Peer Reviewed. NLM UID: 101264333.
PY  - 2019
SN  - 1715-5312
SP  - 1199-1208
ST  - Olive oil promotes wound healing of mice pressure injuries through NOS-2 and Nrf2
T2  - Applied Physiology, Nutrition & Metabolism
TI  - Olive oil promotes wound healing of mice pressure injuries through NOS-2 and Nrf2
UR  - https://search.ebscohost.com/login.aspx?direct=true&AuthType=ip,sso&db=ccm&AN=139385610&site=ehost-live&scope=site&custid=s8978822
VL  - 44
ID  - 62
ER  - 

TY  - JOUR
AB  - Different moisturizing products are used in the prevention of pressure injuries, but there is a limited number of studies on the effectiveness of extra virgin olive oil, which is an herbal and natural product. The aim of this study was to examine the effect of topically applied extra virgin olive oil on the prevention of pressure injuries. This was a randomized controlled experimental study conducted between February and October 2015 with a total of 129 patients, of whom 64 were in the control group and 65 in the extra virgin olive oil group. 16.9% of patients in the extra virgin olive oil group (n = 11) and 32.8% of patients in the control group (n = 21) developed pressure injuries, and the difference was found to be statistically significant. This study showed that the application of extra virgin olive oil is effective in preventing pressure injuries. • This study provides evidence-based data for pressure injury preventive interventions. • Extra virgin olive-oil can be used safely, in addition to other preventive interventions, for home care as well as hospital patients to prevent pressure injury as it is a basal moisturizer with antimicrobial effect and high vitamin E content, its toxic effect is minimum and is affordable. • Application of extra virgin olive oil is effective in preventing pressure injuries.
AD  - Zonguldak Bülent Ecevit University, Faculty of Health Science, Fundamentals of Nursing Department, 67000, Zonguldak, Turkey
Ege University, Nursing Faculty, Fundamentals of Nursing Department, İzmir, Turkey
AN  - 145494696. Language: English. Entry Date: 20200925. Revision Date: 20200925. Publication Type: Article
AU  - Sönmez, Münevver
AU  - Yapucu Güneş, Ülkü
DB  - CINAHL Complete
DO  - 10.1016/j.ctcp.2020.101208
DP  - EBSCOhost
KW  - Pressure Ulcer -- Drug Therapy
Pressure Ulcer -- Prevention and Control
Olive Oil -- Administration and Dosage
Administration, Topical
Treatment Outcomes
Human
Randomized Controlled Trials
Random Assignment
Turkey
Male
Female
Adult
Middle Age
Aged
N1  - research; tables/charts; randomized controlled trial. Journal Subset: Alternative/Complementary Therapies; Core Nursing; Europe; Nursing; Peer Reviewed; UK & Ireland. NLM UID: 101225531.
PY  - 2020
SN  - 1744-3881
SP  - N.PAG-N.PAG
ST  - Preventive effect of extra virgin olive oil on pressure injury development: A randomized controlled trial in Turkey
T2  - Complementary Therapies in Clinical Practice
TI  - Preventive effect of extra virgin olive oil on pressure injury development: A randomized controlled trial in Turkey
UR  - https://search.ebscohost.com/login.aspx?direct=true&AuthType=ip,sso&db=ccm&AN=145494696&site=ehost-live&scope=site&custid=s8978822
VL  - 40
ID  - 63
ER  - 

TY  - JOUR
AB  - Background and Objective. Olive oil is used as a traditional treatment for wounds, sores, and infections, and the effectiveness of topical use and absence of side effects have been reported in various clinical trials. The present study is an overview of the anti-inflammatory properties of olive oil in its topical application for various skin diseases and wounds. Methods. A literature search was conducted (1990-2021) in Medline, Embase, CINAHL, Google Scholar, Science Direct, SID, IranDoc, and Magiran databases. From the 102 reviewed articles, 17 articles were selected to be included in the current article. Results. Various forms of olive have long been used to accelerate the healing of various wounds and skin damage such as diabetic foot ulcers, atopic dermatitis, diaper dermatitis, episiotomy wound, and nipple ulcer but there are still no credible documents or articles that provide reliable evidence of topical use. Conclusion. According to the information obtained from the articles reviewed, olive oil appears to be an effective, safe, and available treatment. This study suggests that olive oil is an alternative remedy to minimize the frequent use of chemical-based treatments. More research may be beneficial to reach certainty in terms of curative properties of olive oil in similar or different injuries in different populations.Copyright © 2021 Mahdiyeh Taheri and Leila Amiri-Farahani.
AD  - L. Amiri-Farahani, Department of Reproductive Health and Midwifery, Nursing Care Research Center, School of Nursing and Midwifery, Iran University of Medical Sciences, Tehran, Iran, Islamic Republic of. E-mail: amirifarahani.l@iums.ac.ir
AU  - Taheri, Mahdiyeh
AU  - Amiri-Farahani, Leila
DO  - http://dx.doi.org/10.1155/2021/9927976
KW  - acne/dt [Drug Therapy]
analgesia
analgesic activity
angiogenesis
antiaging activity
antibacterial activity
*antiinflammatory activity
antioxidant activity
antiviral activity
atopic dermatitis/dt [Drug Therapy]
breast disease/dt [Drug Therapy]
breast disease/pc [Prevention]
breast milk
clinical trial (topic)
decubitus/dt [Drug Therapy]
decubitus/pc [Prevention]
diabetic foot/dt [Drug Therapy]
diaper dermatitis/dt [Drug Therapy]
drug efficacy
episiotomy
female
human
massage
neuroprotection
newborn
nipple
non insulin dependent diabetes mellitus
nonhuman
pain/dt [Drug Therapy]
perineum injury/dt [Drug Therapy]
perineum injury/th [Therapy]
psoriasis/dt [Drug Therapy]
review
seborrheic dermatitis/dt [Drug Therapy]
skin ulcer/dt [Drug Therapy]
skin ulcer/pc [Prevention]
Staphylococcus aureus
systematic review
ulcer healing
wound complication/dt [Drug Therapy]
*wound healing
wound healing rate
almond oil/cm [Drug Comparison]
almond oil/dt [Drug Therapy]
almond oil/tp [Topical Drug Administration]
Aloe vera extract/cm [Drug Comparison]
Aloe vera extract/dt [Drug Therapy]
Aloe vera extract/tp [Topical Drug Administration]
alpha tocopherol/pd [Pharmacology]
arachidonic acid/pd [Pharmacology]
beta carotene/pd [Pharmacology]
betamethasone/cm [Drug Comparison]
betamethasone/dt [Drug Therapy]
betamethasone/tp [Topical Drug Administration]
Calendula extract/cm [Drug Comparison]
Calendula extract/dt [Drug Therapy]
Calendula extract/tp [Topical Drug Administration]
coconut oil/cm [Drug Comparison]
coconut oil/dt [Drug Therapy]
extra virgin olive oil/pd [Pharmacology]
ibuprofen/cm [Drug Comparison]
ibuprofen/pd [Pharmacology]
lanolin/cm [Drug Comparison]
lanolin/dt [Drug Therapy]
lanolin/tp [Topical Drug Administration]
Lawsonia inermis extract/cm [Drug Comparison]
Lawsonia inermis extract/dt [Drug Therapy]
Lawsonia inermis extract/tp [Topical Drug Administration]
linoleic acid/pd [Pharmacology]
oleic acid/pd [Pharmacology]
*olive oil/ct [Clinical Trial]
*olive oil/ad [Drug Administration]
*olive oil/cm [Drug Comparison]
*olive oil/dt [Drug Therapy]
*olive oil/pd [Pharmacology]
*olive oil/tp [Topical Drug Administration]
polyphenol/pd [Pharmacology]
squalene/pd [Pharmacology]
ubiquinol/pd [Pharmacology]
unclassified drug
virgin olive oil/pd [Pharmacology]
vitamin D/pd [Pharmacology]
vitamin K group/pd [Pharmacology]
sitz bath
oleocanthal/pd [Pharmacology]
LA  - English
PY  - 2021
SN  - 1687-6113 (electronic)
1687-6113
SP  - 9927976
ST  - Anti-Inflammatory and Restorative Effects of Olives in Topical Application
T2  - Dermatology Research and Practice
TI  - Anti-Inflammatory and Restorative Effects of Olives in Topical Application
UR  - http://www.hindawi.com/journals/drp/
http://ovidsp.ovid.com/ovidweb.cgi?T=JS&PAGE=reference&D=emexa&NEWS=N&AN=2013575456
VL  - 2021
ID  - 11
ER  - 

TY  - JOUR
AB  - Diabetes can increase a patient's risk for the development of a pressure ulcer. Specifically, diabetic heel ulcers require an interprofessional approach that includes nutritional care provided by a dietitian. Assessment of malnutrition risk, along with a review of macro- and micronutrient deficiencies, assists the dietitian in determining the most appropriate intervention for a diabetic patient with a heel ulcer. Standardized nutrition recommendations exist for the management of pressure ulcers; however, a need exists for further evidence to support these guidelines. This case report presents a patient with a diabetic heel ulcer and explores evidence-based nutrition management.
AD  - Human Ecology Department, The State University of New York, Oneonta
Graduate Programs in Clinical Nutrition, School of Health Professions, Rutgers, The State University of New Jersey, Newark
AN  - 126188692. Language: English. Entry Date: 20171229. Revision Date: 20191111. Publication Type: Article
AU  - Tiderencel, Kelly A.
AU  - Brody, Rebecca A.
DB  - CINAHL Complete
DO  - 10.1097/TIN.0000000000000116
DP  - EBSCOhost
IS  - 4
KW  - Heel Ulcer -- Diet Therapy -- In Old Age
Diabetes Mellitus -- Diet Therapy
Enteral Nutrition -- In Old Age
Professional Practice, Evidence-Based
Pressure Ulcer -- Risk Factors
Pressure Ulcer -- Classification
Pressure Ulcer -- Therapy
Malnutrition -- Prevention and Control
Dietary Proteins
Arginine
Glutamine
Leucine
Wound Healing
Ascorbic Acid
Zinc
Erythropoietin -- Therapeutic Use
Olive Oil -- Therapeutic Use
Administration, Topical
Male
Aged, 80 and Over
Nutrition Education
Nutritional Assessment -- Methods
N1  - case study; pictorial; review; tables/charts. Journal Subset: Allied Health; Peer Reviewed; USA. Special Interest: Evidence-Based Practice; Gerontologic Care; Wound Care. NLM UID: 8704634.
PY  - 2017
SN  - 0883-5691
SP  - 305-315
ST  - Evidence-Based Interventions for Diabetic Heel Ulcers: Nutrition-Focused Management of a Rehabilitation Patient
T2  - Topics in Clinical Nutrition
TI  - Evidence-Based Interventions for Diabetic Heel Ulcers: Nutrition-Focused Management of a Rehabilitation Patient
UR  - https://search.ebscohost.com/login.aspx?direct=true&AuthType=ip,sso&db=ccm&AN=126188692&site=ehost-live&scope=site&custid=s8978822
VL  - 32
ID  - 61
ER  - 

TY  - JOUR
AB  - High-fat, low-carbohydrate diets may attenuate the hyperglycemia in critically ill patients. This study was performed to compare the effects of high-fat, low-carbohydrate enteral nutrition on glycemic control and clinical outcomes in new identified hyperglycemic patients. Eighty-eight new identified hyperglycemic patients with no history of diabetes or diagnosed hyperglycemia were randomly allocated to a standard (protein 20%, fat 30%, and carbohydrate 50%) or high-fat (protein 20%, fat as equal amount of olive and sunflower 45%, and carbohydrate 35%) kitchen formulas. Duration of intervention was 15 days. Baseline characteristics of patients were the same. Forty-one patients in the high fat and 39 patients in the standard group completed the study. Mean blood glucose, mean infused insulin, final blood glucose, and final infused insulin were not differed significantly between groups. Repeated measure showed that the average blood glucose declined in the high-fat formula group, as well as standard one, but with more decline at the end of the first week, and with a higher rate in the high-fat formula group. The mean blood triglyceride level on the final day was lower in the high-fat formula group (p = 0.001). There were no significant differences between groups in clinical outcomes. Although the high-fat formula declined blood glucose and triglyceride levels more than the standard group, yet the decrease in blood glucose was not significant. Also, it has no significant effect on clinical outcomes.Copyright © 2018, Research Society for Study of Diabetes in India.
AD  - Z. Vahdat Shariatpanahi, Deptartment of Clinical Nutrition, Faculty of Nutrition and Food Technology, Shahid Beheshti University of Medical Science, Tehran, Iran, Islamic Republic of. E-mail: nutritiondata@yahoo.com
AU  - Vahabzadeh, Davoud
AU  - Valizadeh Hasanloei, Mohammad Amin
AU  - Vahdat Shariatpanahi, Zahra
DO  - http://dx.doi.org/10.1007/s13410-018-0660-z
IS  - 1
KW  - adult
article
blood sampling
clinical outcome
comparative effectiveness
controlled study
critically ill patient
decubitus
diabetes mellitus
double blind procedure
*enteric feeding
female
gastrointestinal symptom
glucose blood level
*glycemic control
human
*hyperglycemia/dt [Drug Therapy]
*hyperglycemia/th [Therapy]
insulin infusion
intervention study
*lipid diet
*low carbohydrate diet
major clinical study
male
middle aged
multicenter study
olive
prospective study
randomized controlled trial
sepsis
sunflower
therapy effect
treatment duration
triacylglycerol blood level
*carbohydrate/dt [Drug Therapy]
*fat/dt [Drug Therapy]
glucose/ec [Endogenous Compound]
insulin/dt [Drug Therapy]
olive oil/dt [Drug Therapy]
protein/dt [Drug Therapy]
sunflower oil/dt [Drug Therapy]
triacylglycerol/ec [Endogenous Compound]
*high fat low carbohydrate enteral formula
LA  - English
PY  - 2019
SN  - 0973-3930
1998-3832
SP  - 173-180
ST  - Effect of high-fat, low-carbohydrate enteral formula versus standard enteral formula in hyperglycemic critically ill patients: a randomized clinical trial
T2  - International Journal of Diabetes in Developing Countries
TI  - Effect of high-fat, low-carbohydrate enteral formula versus standard enteral formula in hyperglycemic critically ill patients: a randomized clinical trial
UR  - http://www.springerlink.com/content/0973-3930/
http://ovidsp.ovid.com/ovidweb.cgi?T=JS&PAGE=reference&D=emed20&NEWS=N&AN=626782444
VL  - 39
ID  - 19
ER  - 

TY  - JOUR
AB  - Chronic wounds unresponsive to existing treatments constitute a serious disease burden. Factors that contribute to the pathogenesis of chronic ulcers include oxidative stress, comorbid microbial infections, and the type of immune system response. Preclinically, and in a case study, a formulation containing a Ceratothoa oestroides olive oil extract promoted wound healing. Patients with chronic venous and pressure ulcers, clinically assessed as being unresponsive to healing agents, were treated for 3 months with an ointment containing the C oestroides extract combined with antibiotic and/or antiseptic agents chosen according to the type of bacterial infection. Treatment evaluation was performed using the Bates-Jensen criteria with +WoundDesk and MOWA cell phone applications. After 3 months of treatment, C oestroides resulted in an average decrease of 36% in the Bates-Jensen score of ulcers (P < .000), with the decrease being significant from the first month (P < .007). The combined use of topically applied antibiotics and antiseptics efficiently controlled microbial ulcer infection and facilitated wound healing. In relation to other factors such as initial wound size, chronicity appeared to be an important prognostic factor regarding the extent of wound healing. Future clinical investigations assessing the wound healing efficacy of the C oestroides olive oil extract are warranted.
AD  - National and Kapodistrian University of Athens, Athens, Greece.
Zakynthos General Hospital Agios Dionysios, Zakynthos, Greece.
European University Cyprus, Nicosia, Cyprus.
Laiko General Hospital, Athens, Greece.
AN  - 31237193
AU  - Vitsos, A.
AU  - Tsagarousianos, C.
AU  - Vergos, O.
AU  - Stithos, D.
AU  - Mathioudakis, D.
AU  - Vitsos, I.
AU  - Zouni, P.
AU  - Kakolyri, A.
AU  - Meimeti, E.
AU  - Kyriazi, M.
AU  - Antoniadou, I.
AU  - Tentolouris, N.
AU  - Dallas, P.
AU  - Roussis, V.
AU  - Rallis, M.
DA  - Sep
DO  - 10.1177/1534734619856143
DP  - NLM
ET  - 2019/06/27
IS  - 3
KW  - Aged
Animals
Anti-Bacterial Agents/administration & dosage
Anti-Infective Agents, Local/administration & dosage
Bacteria/cytology/drug effects/isolation & purification
Biological Dressings
Female
Humans
Isopoda/*chemistry
Male
Olive Oil/*administration & dosage
Outcome Assessment, Health Care/methods
*Pressure Ulcer/diagnosis/physiopathology/therapy
Tissue Extracts/*administration & dosage
*Varicose Ulcer/diagnosis/physiopathology/therapy
Wound Healing/drug effects
*Wound Infection/microbiology/therapy
Ceratothoa oestroides
chronic wounds
healing
mixed A-V ulcers
stasis ulcers
LA  - eng
N1  - 1552-6941
Vitsos, Andreas
Tsagarousianos, Christos
Vergos, Orestis
Stithos, Dionysios
Mathioudakis, Dimitrios
Vitsos, Ioannis
Zouni, Panayota
Kakolyri, Athina
Meimeti, Evangelia
Orcid: 0000-0002-5031-8629
Kyriazi, Maria
Antoniadou, Ivi
Tentolouris, Nikolaos
Dallas, Paraskevas
Roussis, Vassilios
Rallis, Michail
Orcid: 0000-0002-3802-197x
Journal Article
United States
Int J Low Extrem Wounds. 2019 Sep;18(3):309-316. doi: 10.1177/1534734619856143. Epub 2019 Jun 25.
PY  - 2019
SN  - 1534-7346
SP  - 309-316
ST  - Efficacy of a Ceratothoa oestroides Olive Oil Extract in Patients With Chronic Ulcers: A Pilot Study
T2  - Int J Low Extrem Wounds
TI  - Efficacy of a Ceratothoa oestroides Olive Oil Extract in Patients With Chronic Ulcers: A Pilot Study
VL  - 18
ID  - 9
ER  - 

TY  - JOUR
AB  - Decubitus ulcers, also known as pressure sores or bedsores, are localized damage to the skin and/or underlying tissue that usually occur over a bony prominence as a result of pressure, or pressure in combination with shear and/or friction. The most common sites are the skin overlying the sacrum, coccyx, heels or the hips, but other sites such as the elbows, knees, ankles, back of shoulders, or the back of the cranium can be affected. (1) Although often prevented and treatable if detected early, decubitus ulcers can be very difficult to prevent in critically ill people, frail elders, and individuals with impaired mobility such as wheelchair users (especially where spinal injury is involved). Complications include malignant transformation, autonomic dysreflexia, osteomyelitis, pyarthrosis, sepsis, and urethral fistula. Death can occur from kidney failure and amyloidosis. (2) In 2013, there were 29,000 documented deaths globally, up from 14,000 deaths in 1990. (3) A case of stage IV decubitus ulcer of nine months duration that had undergone debridement twice by the surgical team of Delhi Gov't Hospitals completely resolved in three months with a topical application of homeopathic Hypericum perfoliatum Q and olive oil in a 50:50 ratio.
AD  - Consultant Homeopathic Physician & Independent Researcher Holistic Homeopathic Clinic & Research Center, New Delhi, India
AN  - 128938140. Language: English. Entry Date: 20180412. Revision Date: 20191029. Publication Type: Article
AU  - Wadhwani, Gyandas G.
DA  - Spring2018
DB  - CINAHL Complete
DP  - EBSCOhost
IS  - 1
KW  - Pressure Ulcer -- Classification
Pressure Ulcer -- Drug Therapy
St. John's Wort -- Therapeutic Use
Administration, Topical -- Methods
Homeopathy -- Methods
N1  - case study; pictorial. Journal Subset: Alternative/Complementary Therapies; Editorial Board Reviewed; Expert Peer Reviewed; Peer Reviewed; USA. NLM UID: 101146804.
PY  - 2018
SN  - 1934-2454
SP  - 23-25
ST  - Topical Homeopathic Application in a Stage IV Decubitus Ulcer: A Homeopathic Clinical Snapshot
T2  - American Journal of Homeopathic Medicine
TI  - Topical Homeopathic Application in a Stage IV Decubitus Ulcer: A Homeopathic Clinical Snapshot
UR  - https://search.ebscohost.com/login.aspx?direct=true&AuthType=ip,sso&db=ccm&AN=128938140&site=ehost-live&scope=site&custid=s8978822
VL  - 111
ID  - 64
ER  - 

TY  - JOUR
AB  - ABSTRACT Objective: To compare the efficacy of 0.03% tacrolimus eye drops diluted in two different vehicles (linseed oil and olive oil) for the treatment of keratoconjunctivitis sicca (KCS) in dogs. Methods: This study included 60 dogs. Of this group, 20 were healthy and allocated to the control group, and 40 were diagnosed with bilateral KCS and randomly allocated to either the TO (tacrolimus in olive oil) or the TL (tacrolimus in linseed oil) groups. Ophthalmic examinations, Schirmer Tear Test-1 (STT-1), Tear Film Break-up Time (TBUT) and Fluorescein Test (FT) were carried out monthly, along with cytological and histopathological examinations at the beginning and end of the study. Results: The clinical signs, corneal ulcers, Schirmer Tear Test-1 values, and Tear Film Break-up Time values improved in both groups after one month of treatment. Cytological examination at the end of the study showed decreased lymphocytes, neutrophil, metaplastic, and squamous cell counts in both groups, while the histopathological analysis showed decreases in lymphocytes and neutrophils and an increase in goblet cell density (cells/mm2). The decreases in neutrophil count were more significant (p&lt;0.05) in the TL group for both types of examination. Conclusion: In sum, 0.03% tacrolimus eye drops diluted in olive oil and linseed oil were effective in the treatment of keratoconjunctivitis sicca. None of the evaluated parameters differed significantly between the two groups, except for neutrophil count which was significantly lower in the TL group. Thus, linseed oil may be considered as an alternative diluent for tacrolimus eye drops.^ien
RESUMO Objetivo: Comparar a eficácia do tacrolimus 0,03% colírio, diluído em óleo de linhaça e óleo de oliva, no tratamento de ceratoconjuntivite seca em cães. Métodos: Foram utilizados 60 cães; 20 cães saudáveis como grupo controle, e 40 cães com diagnóstico de ceratoconjuntivite seca bilateral, distribuídos aleatoriamente em dois grupos: Tacrolimus em óleo de oliva (TO) e Tacrolimus em óleo de semente de linhaça (TL). Os animais foram avaliados mensalmente com exames oftálmicos, Teste lacrimal de Schirmer-1 (TLS-1), Tempo de ruptura do filme lacrimal (TRFL) e Teste de Fluoresceína (TF), e mensalmente com citologia conjuntival e com exame histopatológico no início e final do estudo. Resultados: Nos dois grupos de tratamento os sinais clínicos, Teste lacrimal de Schirmer-1, óleo de semente de linhaça e Tempo de ruptura do filme lacrimal apresentaram melhora após um mês de tratamento. E no final do estudo, na análise citológica, ambos apresentaram diminuição de linfócitos, neutrófilos, células metaplásicas e células escamosas, e na análise histopatológica houve diminuição de linfócitos, neutrófilos e o aumento de células caliciformes. No grupo óleo de semente de linhaça, a diminuição de neutrófilos foi mais significativa (p&lt;0,05) em ambas análises. Conclusão: Em suma, tacrolimus 0,03% colírio diluído em óleo de oliva e óleo de linhaça foram eficientes no tratamento de ceratoconjuntivite seca. Nenhum dos parâmetros avaliados diferiu significativamente entre os dois grupos, exceto a contagem de neutrófilos, que foi significativamente menor no grupo TL. Assim, o óleo de linhaça pode ser considerado como um diluente alternativo para o colírio tacrolimus.^ipt
AU  - Zulim, Luís Felipe da Costa
AU  - Nai, Gisele Alborgetti
AU  - Giuffrida, Rogério
AU  - Pereira, Carolina Silva Guimarães
AU  - Benguella, Hugo
AU  - Cruz, Aline Gutierrez
AU  - Foglia, Bruna Toledo Duran
AU  - Batista, Aline da Silveira
AU  - Andrade, Silvia Franco
DA  - 08
IS  - 4
KW  - Linseed Oil/administration & dosage
Keratoconjunctivitis Sicca/veterinary
Tacrolimus/administration & dosage
Olive Oil/administration & dosage
Immunosuppressive Agents/administration & dosage
Keratoconjunctivitis Sicca/drug therapy
Treatment Outcome
Drug Therapy, Combination/veterinary
Administration, Ophthalmic/veterinary
Animals
Male
Female
PY  - 2018
SN  - 0004-2749
SP  - 293-301
ST  - Comparison of the efficacy of 0. 03% tacrolimus eye drops diluted in olive oil and linseed oil for the treatment of keratoconjunctivitis sicca in dogs^ien
Comparação do colírio tacrolimus 0, 03% em óleo de oliva e linhaça no tratamento da ceratoconjuntivite seca em cães^ipt
T2  - Arq. bras. oftalmol
TI  - Comparison of the efficacy of 0. 03% tacrolimus eye drops diluted in olive oil and linseed oil for the treatment of keratoconjunctivitis sicca in dogs^ien
Comparação do colírio tacrolimus 0, 03% em óleo de oliva e linhaça no tratamento da ceratoconjuntivite seca em cães^ipt
UR  - en
VL  - 81
ID  - 52
ER  - 
